# Supplementary material for: High-throughput evaluation of T7 promoter variants using biased randomization and DNA barcoding
Source: PLoS One. 2018 May 7;13(5):e0196905. doi: 10.1371/journal.pone.0196905 (PMC5937735; doi:10.1371/journal.pone.0196905)
Supplement: S2 File — This table shows the read number of each T7 promoter variant and barcode sequence. This table also presents the transcriptional activity (RNA read/DNA read) of each T7 promoter variant. (XLSX) [file pone.0196905.s002.xlsx]

## Sheet: Sheet1
Number	Randomized T7 promoter sequence	Barcode sequence	DNA read number	RNA (barcode) read number	RNA read/DNA read	Comment	Duplication number
#7847	TAATTCGACTCACTATAGG	TTTTATGTTTCGAGTG	1061	203803	192.086		1
#7846	TAATACGACTCACTATAGG	ATTTTTATTGTCTTAT	1124	211484	188.153	WT sequence	1
#7845	TAATACGACTCACTATAGG	GATCTCTTTTCTTGTT	1162	218558	188.088	WT sequence	1
#7844	TAATACGACTCACTATAGG	CTTTTCTGGTTTTTTG	1951	344255	176.451	WT sequence	1
#7843	TAATACGACTCACTAAAGG	TCTGTTTGGGTTTGGT	906	146004	161.152		1
#7842	TAATACGACTCACTATAGG	TTGTCTATTCTTTTGT	1755	268112	152.77	WT sequence	1
#7841	CAATACGACTCACTATAGG	ACCTTTTGGTTCGTTC	1164	173603	149.143		1
#7840	TAATACGACTCACTATAGG	GGCTTGCGTGCTTTCG	2370	335635	141.618	WT sequence	1
#7839	TAATACGACTCACTAAAGG	ACGTTTGGTGACCCTG	1159	159589	137.695		1
#7838	TAATTGGACTCACTATAGG	TCTGGTGGGGTCCTGT	1203	142056	118.085		1
#7837	TAATAAGACTCACTATAGG	GGCTTTGGGTTTTGGG	907	105335	116.136		1
#7836	CAATACGACTCACTAAAGG	AACAGTGTGCCGATCA	1255	145594	116.011		1
#7835	TATTACGACTCACTATAGG	TCCGTCCGGAGTTCAG	2104	243454	115.71		1
#7834	TTATACGACTCACTATAGG	CTGTCTTTTAGTGATT	2237	256183	114.521		1
#7833	GAATACGACTCACTATAGG	TTTTTATGTTTTAATC	1294	139393	107.723		1
#7832	TAATATGACTCACTATAGG	GGTTCTTGGCTTGTTT	2276	225573	99.1094		1
#7831	TTATACGACTCACTATAGC	GGTCTTGTTTTCTCTG	284	26983	95.0106		1
#7830	TAAATCGACTCACTATAGG	GATTTTTTCGGTTTGT	1048	98758	94.2347		1
#7829	TAATAAGACTCACTATAGG	TGGGAGGTTTGTGTTT	1124	101551	90.3479		1
#7828	TAATCCGACTCACTATAGG	TGTTATCGTAGGCAGG	1390	124279	89.4094		1
#7827	ATATACGACTCACTATAGG	GTTTATTTGTTTTATG	1327	111073	83.7023	Used in Figure 5	1
#7826	TAATACGACTCACTCTAGG	GTTTCACTGCTCATTT	1033	85521	82.789		1
#7825	TAATACGACTCACTACAGG	GTTTTTGGGCTGTTTC	1090	87713	80.4706		1
#7824	TATTACGACTCACTATAGC	TATTGACATTCTTTGC	1209	93642	77.4541		1
#7823	TAATACGACTCACTATAGA	TCTGTCTAATCTCGCT	2072	158393	76.4445		1
#7822	TAATCCGACTCACTATAGG	GTTGGCTTGCCTTCTC	1196	89426	74.7709		1
#7821	TAATACGACTCACTATTGG	TTTTTGTTTTTGCTTT	2439	178696	73.2661		1
#7820	TAATACGACTCACTATAGA	TTGGATGTGGTTCGGT	2289	165058	72.1092		1
#7819	CAAAACGACTCACTATAGG	TAACTTTTGTCGTTTC	1813	128466	70.8582		1
#7818	GAATACGACTCACTATAGG	TCGTGATAGTTTTTTT	800	54470	68.0875		1
#7817	TAATACGACTCACTATAAG	TTTAGTCCTTATGTTG	1375	93507	68.0051		1
#7816	AAATACGACTCACTATAGC	ATTGGATGTCTTTGGG	817	55245	67.6193		1
#7815	TAATACGACTCACTAGAGG	TTTTGGTTGTTTTGTT	1171	78999	67.4629		1
#7814	TAATACGACTCACTAGAGG	TTTTTCCGTATTTGTT	618	39486	63.8932		1
#7813	GAATACGACTCACTAAAGG	GTTTTAGGCTTGTATG	2762	169868	61.5018		1
#7812	GAATACGACTCACTATAGC	TTCGGATTGGGTTTTT	905	53767	59.411		1
#7811	TTATACGACTCACTATAGA	GTTACTACTGGTGGTA	693	39515	57.0202		1
#7810	TAATACGACTCACTTAAGG	ATTTTTTTGGGTTGGT	1245	70503	56.6289		1
#7809	TAATACGACTCAGTAAAGG	TTCTTCTGTCGTTTTA	1254	70687	56.3692		1
#7808	TAATACGACTCACTCTAGG	AGCAGTATCTTTTGTA	667	35550	53.2984		1
#7807	TAATACGACTCGCTATAGG	TTTTTGTTTTTTTATG	174	8555	49.1667		1
#7806	GAATAGGACTCACTATAGG	GTGTCTTTCGCTTTTT	1197	57086	47.6909		1
#7805	TAAATCGACTCACTATAGG	ACAGCATTTATTTCTA	995	47274	47.5116		1
#7804	TAATACGACTCGCTATAGG	CTATTTCGGTTAGTTT	1867	86262	46.2035		1
#7803	TAATACGACTCACTAGAGG	GCGCGCTTTCGGTGAA	774	34263	44.2674		1
#7802	TAATACGACTCACGATAGG	TTGTTAGGTTGATCTG	1322	56866	43.0151		1
#7801	CTAATCGACTCACTATAGG	AGTTGTTTTTTGGGCA	2258	92067	40.7737		1
#7800	TATTACGACTCACTATAAG	GAAGTTTTTAAATTGT	929	37601	40.4747		1
#7799	TAATACGTCTCACTATAGG	TTGTTGCCTGGTATCG	1828	68844	37.6608		1
#7798	TGTTACGACTCACTATAGG	ATTTAGTTTATTTCTT	534	19976	37.4082		1
#7797	TAATGCGACTCACTATAAG	ATTTGATGGTTTGGTT	476	16844	35.3866	Used in Figure 5	1
#7796	TAATTCGACTCGCTATAGG	ACTCTTAGAGGCAAGT	1274	43778	34.3626		1
#7795	GATTACGACTCACTAAAGG	TATGGTTCTAGTAGGT	111	3750	33.7838		1
#7794	TAATACGTCTCACTATAGG	CTGTTTTCAACCTCTC	1112	34430	30.9622		1
#7793	CAATACGACTCACGATAGG	TTTCTAGAGAATCGGT	556	17211	30.955		1
#7792	TAATAGGACTCACTATTGG	GTTTTGTTTTTCTTTT	261	7987	30.6015		1
#7791	TAATTCGACTCACTTTAGG	CAGTTCTTGTTCTTTT	1261	36954	29.3053		1
#7790	TAATAAGACTCACTATTGG	TTTTTTCTTGTTGTGT	872	24476	28.0688		1
#7789	TAATAAGACTCACTATAGT	TTTTTTTCAGGTTTTT	1209	32200	26.6336		1
#7788	TTATACGACTCACTATGGG	CACCTGACATATGGAT	1268	33459	26.3872		1
#7787	TTATAAAACTCACTATAGG	AGGCTAGTCACTGTGC	1347	35158	26.101		1
#7786	TGATACGACTCACTATAGG	GTTTGGTGGCTCTCAC	865	22475	25.9827		1
#7785	GATTAAGACTCACTATAGG	ATTTTGTCTTATGGTT	1446	36626	25.3292		1
#7784	TAATAAGACTCACTCTAGG	TTTTTCGTTTGGTTTT	267	6755	25.2996		1
#7783	TAACACGACTCACTATAGG	TCTTCTTTTGTTGGTT	1254	30954	24.6842		1
#7782	TATTACGCCTCACTATAGG	TTTTTTCTTAGGTTGG	2107	51691	24.533		1
#7781	TGATTCGACTCACTATAGG	TTTGTGTTGATCGGAA	1275	30607	24.0055		1
#7780	GAATACGACTCAGTATAGG	TGTGTTAGTTGTGTCG	1410	33271	23.5965		1
#7779	TTATACGACTCGCTATAGG	GTGGGGTTTTTTTGGG	1302	29293	22.4985		1
#7778	TATTACGACTCACTATTGG	TTTTATTTTTTTTACG	885	19783	22.3537		1
#7777	GAATACGACTCACTATGGG	AGGACTATCACTTTCA	1151	25312	21.9913		1
#7776	TGATACGACTCACTATAGG	CTGTTTTAAGTTTGCG	1331	29055	21.8295		1
#7775	TAATGCGACTCACTATAGT	GTTGTAAAGGTTTCTT	1169	25111	21.4808		1
#7774	AAATACGCCTCACTATAGG	TTTGTCTTTTGTGTTT	2808	59655	21.2447		1
#7773	TAATTCGTCTCACTATAGG	TTGCTTCGGGTTGTTT	986	20456	20.7465		1
#7772	TAATACGTCTCACTATAGG	TTGTATTGTTTTTTTT	307	6358	20.7101		1
#7771	TAAATTGACTCACTATAGG	TTTTGTGGTTTTTAGG	2127	43052	20.2407		1
#7770	TTATTCGACTCAGTAAAGG	TGCTTCTTTGTGTTTT	366	7376	20.153		1
#7769	TTTTGCGACTCACTAAAGG	CGTGTTTAGATTTTAC	420	8217	19.5643		1
#7768	TAATACGACTCACGATAGG	GCTACTTTTTTTTGTT	2528	49427	19.5518		1
#7767	TAATACGACTCACTACAGC	TAGTGACTTTTTTTTT	514	9310	18.1128		1
#7766	TAATAGGCCTCACTATAGG	GTGTGGTCGGGGTTTG	2302	39922	17.3423		1
#7765	TCATACGACTCACTATAGG	GATTTAGCCCTTTTAT	691	11931	17.2663		1
#7764	TAATACGACTCGGTATAGG	TGTTGGGATGTAACTG	1088	18695	17.1829	Used in Figure 5	1
#7763	CAATAGGACTCACTCTAGG	TTCTTTATATTTTTTT	1191	20229	16.9849		1
#7762	TAATGCGACTCACTTTAGG	GTTGACGTTTTTTTGG	1244	19564	15.7267		1
#7761	TTTTTCGACTCACTGTAGG	TAAAGCGTCGGTGATT	2348	36703	15.6316		1
#7760	TAAACGGACTCACTATAGG	CTTTTTTGTTAGGGTT	1270	19054	15.0031		1
#7759	TATTGCAACTCACTATAGG	TCGGTGGCTTTACGAT	1760	26002	14.7739		1
#7758	AAATACGCCTCACTATAGG	GGGTTGTTTGTTTTTT	1135	16478	14.5181		1
#7757	CTTATACGACTCACTAATG	TAGGGATTAGTGGGAG	379	5291	13.9604		1
#7756	TAATACGACTCACTATATG	TAGCTTTTGTTTTTGT	1173	16206	13.8159		1
#7755	TAAAGCGACTCACTAAAGG	TACGGTGAATTTATTC	1407	19405	13.7918		1
#7754	TAATAGGACTCACAATAGG	TATTGACCGTGGTTGG	2348	30172	12.8501		1
#7753	TAATCCGACTCGCTATAGG	GTTTTTTTATAAGCGA	2256	28411	12.5935		1
#7752	TAATTCGACTCACTATATG	TGTGTTTATTATTTTG	1153	13587	11.784		1
#7751	TAATATGACTCACTTTAGG	TTGGATTTCTTTTATT	1701	19618	11.5332		1
#7750	TGATTGGACTCACTATAGG	ATTTAGGCTCCTTTTT	2439	27447	11.2534		1
#7749	ATATACGACTCACTAGAGG	TTTCGTCGGGTTCTGT	254	2826	11.126		1
#7748	TAATACGACTCACTTCAGG	TTTTAGTCTTTTTAGG	1164	12841	11.0318		1
#7747	TAATATGACTCACTATAGT	ATGTAACATTTGTTTA	1176	12857	10.9328		1
#7746	TAATTCGACTCACCATAGG	GTTTGATTGGTATAGG	1154	12572	10.8943		1
#7745	AAATACGACTCACTATATG	TGTTTTTCTTGTTCTT	2169	23583	10.8728		1
#7744	TAATAGGTCTCACTATAGG	TGCGTTGGCATGGTTG	1150	12485	10.8565		1
#7743	TAATACGACTCACTTAGGG	GGTTTTGGGTTGGGTT	1555	16791	10.7981		1
#7742	TAATACAACTCACTAAAGA	GGTGGGTTTTTCCGGT	949	9835	10.3635		1
#7741	TAATACGACTCACTGATGG	TAGGTTTGTTGATTCG	304	3120	10.2632		1
#7740	TAATACAACTCACTCAAGG	ATAACGGTACGTCGTG	958	9718	10.1441		1
#7739	CGATACGACTCACTATAGG	CATGGCCTACATGAGT	1154	11584	10.0381		1
#7738	TAATAGGACTCACGATAGG	TTTATTTTTTTTGTTC	1169	11672	9.9846		1
#7737	TTATACGACTCAGTATAGT	TACGGAGTGTTCTGTG	1358	13241	9.75037		1
#7736	TGATTAGACTCACTATAGG	TATGTTTTTATGCTAC	1000	9388	9.388		1
#7735	TATTAGAACTCACTATAGT	TTTCGGTTTTTTAGGT	1084	10121	9.33672		1
#7734	TAATACGACTCACTGTAGT	TTTCGCTTTTTTTGGT	440	4084	9.28182		1
#7733	TAATGCGACTCACAATAGG	TCTTGGTTTAATTTGC	587	5415	9.22487		1
#7732	TAACTCGACTCACTATAGG	GCATGTCGTGGCTGGT	346	3170	9.16185		1
#7731	TAACAGGACTCACTATAGG	TTGGCGGCTGTTTTAT	1277	11641	9.1159		1
#7730	TCATACGACTCACTATAGG	AAGGGGTTTTTTTTGG	155	1407	9.07742		1
#7729	TAATTCGTCTCACTATAGC	TTTTTTGGTGTTTCGT	2027	18326	9.04095		1
#7728	TATTTAAACTCACTATAGC	TTAGTCTATCTTGTTT	1104	9886	8.95471		1
#7727	CAATATGACTCACTATTGG	TTGTTGGGGCTATGTT	358	3197	8.93017		1
#7726	TAATACGACTCTCTATAGG	GTCCAGGCGTTTCCCG	1364	12171	8.92302		1
#7725	TATAGCGACTCACTATAGG	GATGGGCGTTTTTTTT	829	7027	8.47648		1
#7724	TTATACAACTCACTTTAGG	TGTCTGGTTTTTAACG	675	5706	8.45333		1
#7723	TAATACGACTCACTATGGT	TACATTTTCTATTATG	1135	9592	8.4511		1
#7722	CAATACGACTCACTCTAGA	TGTCTGTAGGTCGTTT	630	5150	8.1746		1
#7721	TGATACGACTCACTATAGC	GCCACATGCTTTATGG	953	7698	8.07765		1
#7720	GAATACAACTCACTATAGA	GTTTTGTCTATTGTTT	2430	19265	7.92798		1
#7719	TAATAAGACTCACTATATG	TTTGCTAGTTTTGTGT	845	6630	7.84615		1
#7718	GAATAGGACTCACTATTGG	TTTTGGTTTTTTGTTT	1314	10301	7.83942		1
#7717	GAATTCGACTCACTAGAGG	ATTGGGGGCATTGGCG	357	2692	7.54062		1
#7716	TAATATAACTCAGTATAGG	GCCACGCCGCGTTGTT	1772	13316	7.51467		1
#7715	TAATCGGACTCACTCTAGG	TTTGCGGTCGTGTTGT	2326	17380	7.47206		1
#7714	TTATACGACTCACTACGGG	TTCTTTTTGTTGGTTT	2559	18968	7.41227		1
#7713	TATTACGACTCACTGTAGC	GTGTTGAACTGTGTCT	1074	7852	7.31099		1
#7712	CATTAGGACTCACTATGGG	ACTTTCGAGGCGGTTT	2524	18276	7.24089		1
#7711	TACTACGACTCACTATAGG	TTTCGTTGGTTTGGTT	1959	14053	7.17356		1
#7710	CTATACGACTCACTATTGA	GTTGTTTTTGCTAGTG	2645	18425	6.96597		1
#7709	TAATACAACTCACTGAAGG	TTGCGTTGTGTTGTGT	1070	7440	6.95327		1
#7708	TAAAAGGACTCACTATTGG	CTTGTTTGTTCTGGGG	1982	13746	6.93542		1
#7707	TATTACGACTCACCATAGG	TGGTTTACGTGGGTGC	942	6532	6.93418		1
#7706	TAGTACGACTCACTATAGG	CCTTTTTGGGTTGTTT	2475	16805	6.7899		1
#7705	TAGAACGACTCACTATAGG	TCAGTTTGTCCTGTAT	1401	9199	6.56602		1
#7704	TAATACGACTCACTCTAGA	GGTTTTTTTTCGTTTT	2126	13435	6.31938		1
#7703	CGATAGGACTCACTATAGG	TGTTGATAGGGCTCTT	2357	14894	6.31905		1
#7702	GAATTAGACTCACTACAGG	AGTGTCTGGTTTTTGT	810	5054	6.23951		1
#7701	CCAATACGACTCACTATTG	TCTTTTTTTTTCGTGT	1144	7115	6.21941		1
#7700	TTATACGACTCACTATGGT	TTTGTTTTATAACTCG	1470	9139	6.21701		1
#7699	TCATAGGACTCACTATAGG	GCCTCAGTTTCATTTC	581	3574	6.15146		1
#7698	TTATAAGACTCGCTATAGG	CTAAATTCCAATAAAA	541	3314	6.12569		1
#7697	TAGTACGACTCACTATAGG	AGCCCCATTGTCACAA	1265	7645	6.04348		1
#7696	TATCACGACTCACTAAAGG	CGTTTGAGGCTTGCTT	1844	10733	5.8205		1
#7695	TAATTTGTCTCACTATAGG	TATTCTTATTTCGTGT	1178	6740	5.72156		1
#7694	TAATCCGTCTCACTATAGG	TCCTTTCTTTGGTCTC	1201	6870	5.72023		1
#7693	TAATGAGACTCACTACAGG	TTGTTTAATTTGTTTC	992	5665	5.71069		1
#7692	TAATGCGACTCGGTATAGG	ATGTTTCTTTTGTTCG	837	4669	5.57826		1
#7691	CAATTGGACTCAGTAAAGG	GATTAGTTTTTTTTTA	887	4888	5.51071		1
#7690	TCATAAGACTCACTATAGG	TTTCTCATTCTAGTCC	532	2929	5.50564		1
#7689	TAATAAGACTCACCATAGG	GGTTTTCTCGTTTGTA	2317	12007	5.18213		1
#7688	TTCTACGACTCACTATAGC	TTTTGATTTAAGGCCT	2496	12870	5.15625		1
#7687	GTTTACGACTCAGTATAGG	CGACCCGTTTTTTTTT	994	5119	5.1499		1
#7686	TAATACGACTCACAATTGG	TTTTGTTGAGAATCCT	2067	10465	5.06289		1
#7685	AAATACGACTCACTATACC	TTTAGTTTTTCATTGG	2290	11195	4.88865		1
#7684	TATTTAGACTCAGTATAGG	CACGGCTTTTAGGTAT	1158	5406	4.66839		1
#7683	TTATACGCCTCAGTATAGG	GTTCTTGGTGGCTTTT	2353	10734	4.56184		1
#7682	TAATACGTCTCAGTATAGG	CTTTTTGGATGTACGG	1352	6072	4.49112		1
#7681	TGATACGACTCACTATGGG	TCTGTTTTCTCTCATT	2488	11151	4.48191		1
#7680	TCATATGACTCACTATAGG	TTTTCTACTGGTTTTG	2072	9248	4.46332		1
#7679	TAATGAGACTCACTTTAGG	TCTGTCTGGGGATGGG	1163	5015	4.31212		1
#7678	GGATAGGACTCACTATAGG	TGCTCTTCTTGGGGTT	982	4229	4.30652		1
#7677	TAATTCGACTCACTTTTGG	ACTTCTTCTGCACTCG	1189	5042	4.24054		1
#7676	TAAGACGACTCACTATAGG	TTATTTCTGTTTGTTT	1372	5652	4.11953		1
#7675	TAACAAGACTCACTATAGG	CCCTAATGCCTATTAT	1223	5001	4.08913		1
#7674	TAAACCGACTCACTCTAGG	AGTGTCGATGTTTTTG	623	2536	4.07063		1
#7673	TATTTCGTCTCACTATAGG	GGGTATCTTCTTTTCT	1315	5324	4.04867		1
#7672	TAATACGTCTCACTGTAGG	TCCGGTTGGTTTTTGT	954	3751	3.93187		1
#7671	TATTAAGACTCGCTATAGG	CCTTGTTGGTTAGTTC	2566	10061	3.92089		1
#7670	TCATCCGACTCACTATAGG	GTTTCGTTTTTTGGTG	1378	5387	3.90929		1
#7669	TAATCTGACTCACTATAGA	TGCCGTTTGTTTGACG	932	3639	3.90451		1
#7668	TAATACGACTCAGAATAGG	GGTTGCAGATGCTTAT	1175	4572	3.89106		1
#7667	AAATACGACTCACTCTGGG	ACTCGTTGTTTTGTTT	1726	6711	3.88818		1
#7666	TAATAAGACTCACTAGTAG	TTGTCGATGTTTGTGA	1037	4002	3.85921		1
#7665	GAATACGACTCACTATCGG	GGCAAGTTGGATTCAT	2371	9076	3.82792		1
#7664	TAATAAGACTCAGTATGGG	TCTTTTTAGAGTACAT	1274	4820	3.78336		1
#7663	TAAACCGACTCACTAGAGG	AAGTTTTCTTTTCTGT	1248	4698	3.76442		1
#7662	TAATGGGACTCACGATAGG	CTTTCTGGGCTGCTAA	1182	4416	3.73604		1
#7661	TAATACGACTCACCTTAGG	TGTGTGTGTTTCTTCG	892	3238	3.63004		1
#7660	CAATACGTCTCACTATAGC	GTTTTTTTTTGTTGGT	1124	4058	3.61032		1
#7659	TAATACGGCTCACTATAGG	TTTTATATGTTTCGTT	978	3487	3.56544		1
#7658	CATTAGGACTCACGATAGG	ATTTTAACTGTTTTTT	1336	4608	3.4491		1
#7657	TAACGCGACTCACTATAGG	TTTTTTTTTTTATGTT	644	2191	3.40217		1
#7656	TGATACGACTCACTCTAGG	AGTGTTTTTCTTGTAT	1272	4286	3.3695		1
#7655	TAATACGGCTCACTATAGG	TCCCGGGAGATAGTAG	1225	4083	3.33306		1
#7654	TAACACGACTCACTATTGG	TCGTTTTCTCGCTGGG	1088	3624	3.33088		1
#7653	TTATAAGACTCACTATCAG	TTAGTAGGCCTTGTTT	1270	4188	3.29764		1
#7652	TAATACGACTCACTGGAGG	TTTCCTGGTGTTTTTG	899	2888	3.21246		1
#7651	TAATGAAACTCACTATTGG	TTCGGGCTTGTGATCT	1337	4290	3.20868		1
#7650	AAATACGACTCACTCCAGG	GTTATGTCTGGAGTCC	1187	3792	3.19461		1
#7649	TGATTCGACTCACTATAGT	TTTTTTCGGTTAATTG	2536	7945	3.13289		1
#7648	TAATACGGCTCACTATAGG	CTTTTTTTGAGCGTCG	221	685	3.09955		1
#7647	TAATCCGACTCACCATAGG	GTTATAAATTTGTTTT	1207	3576	2.96272		1
#7646	TAAGACGACTCACTATAGG	CAATCGTTCTGTTCTA	1276	3778	2.96082		1
#7645	TAACAAGACTCACTATAGG	GTTTTTTTTTCTGGGT	1920	5680	2.95833		1
#7644	TATTAAGACTCACTATATG	TCTATGGATATTTTTA	1146	3379	2.94852		1
#7643	TAATTCAGCTCACTATAGG	GTTGTGTTCGTTTTTT	563	1655	2.93961		1
#7642	TAATGCGACTCACCATAGG	GTTGGGTTTTTTTTAG	260	762	2.93077		1
#7641	TTTTACGACTCGCTATAGA	GCGGTTAGTTCCTCCA	1284	3758	2.92679		1
#7640	TAATACGTCTCACTTTAGG	AGTCGTTTCATTTCCC	1117	3263	2.92122		1
#7639	TAATATGACTCACTATTGT	TTTTTTTCGTGCGGGG	1973	5681	2.87937		1
#7638	TAAAAGGACTCACTTTAGG	CTTGCACTTTTTTAGG	905	2579	2.84972		1
#7637	TAATATGACTCACTCTTGG	ATCAAATCCTGGCTGC	1724	4809	2.78944		1
#7636	TGTTAAGACTCACTAAAGG	AGCTTTGCTTTTTTTT	983	2677	2.7233		1
#7635	TAACACGACTCACTTTAGG	TCTTTGTTTCGGTTGA	1619	4397	2.71587		1
#7634	TTATGTGACTCACTACAGG	GGTTTTGTTTGGTATT	545	1427	2.61835		1
#7633	TAATGCGACTCACAGTAGG	TTTATAGCAGTGGGCA	2554	6567	2.57126		1
#7632	TAATACGCCTCACGATAGG	CGGTTGTCCTTTGGTG	1390	3491	2.51151		1
#7631	TCATACGACTCACTGTAGG	TTTGTACATTTCTATT	2724	6828	2.50661		1
#7630	TAATACGACTCACTATCGT	TTTTTTATTTAGTTTG	884	2199	2.48756		1
#7629	TAATACGACTCAGTGTAGT	TTTCTTATGTGTATTT	890	2144	2.40899		1
#7628	TAATTCGACGCACTATAGG	TTTGGAGTTTTTGCTC	824	1915	2.32403		1
#7627	CAAAACGACTCACCATAGG	TTTGTTTTTTTAGATT	2710	6271	2.31402		1
#7626	TAATATGACTCACCATAGG	TTGAGCAGATTTTTTT	251	580	2.31076		1
#7625	TAATCCGACTCACTAGAGA	TTTAGAATTTTCTGTT	1275	2875	2.2549		1
#7624	TAATACGACTCCCTATAGG	AGCTTGTATTTTGTTG	2123	4488	2.11399		1
#7623	CAATACGACTCTGTATAGG	TGAATCAGTTTGTTTT	984	2072	2.10569		1
#7622	GAATACGACTCACAGTAGG	GGCGGGTTGGTTGTTC	2529	5243	2.07315		1
#7621	GAATACGCCTCACTATAGA	TGCTTTTTGTGTGGTT	924	1856	2.00866		1
#7620	TAATACGACTCACTATGTG	TCAGGTATCTCTTAAT	556	1115	2.0054		1
#7619	AAATGAGACTCACTACAGG	TTTTCTTTTTGTCCTC	2521	5045	2.00119		1
#7618	TAATTCGACTCACGATGGG	GCTGGAGTCTATCTGT	1276	2525	1.97884		1
#7617	TATTACGACTCACTTTAGT	TGGATGGGGTTTTTTG	1901	3701	1.94687		1
#7616	TAATACGACTCACTGATGC	AGTTTTGTTGGAGATG	2248	4360	1.9395		1
#7615	GAATTGGACTCGCTATAGG	CCAGCGTGCTTTTATT	637	1235	1.93878		1
#7614	AGATACGACTCGCTATAGG	TAGTGTTTTTAATCTA	631	1212	1.92076		1
#7613	TATAATGACTCACTATTGG	TACTTCGTTCTGTGGT	1196	2261	1.89047		1
#7612	TATTACGACTCACCATAGG	GTTTTTTTTTTTGTGT	497	935	1.88129		1
#7611	TAGTACAACTCACTATAGG	TGTACTTTTATGTGTG	1266	2311	1.82543		1
#7610	CTATACGACTCACTTTGGG	CGGCTTACTTTGTAGG	1320	2399	1.81742		1
#7609	AAATTGGACTCACTGAAGG	GTTGAATGTTTCTTTA	2908	5206	1.79023		1
#7608	CAATAGGACTCACTCTAGT	GTACCTGGTTATCTGC	1113	1976	1.77538		1
#7607	CAATATGACTCAGTATGGG	TTTCTGTCTTTATTCT	1344	2375	1.76711		1
#7606	AATTCGAACTCACTATAGA	CCTGTACATTTACAGG	2394	4130	1.72515		1
#7605	TAATACGCCTCACTATCAG	CTCTTTATGGTTGGTT	535	919	1.71776		1
#7604	TAATGCAACTCACTGTAGA	TTTTATCTTAGAGAAA	1689	2864	1.69568		1
#7603	TAAAGCGACTCACAATAGG	GGTGGTTTGTTGGTTT	2469	4100	1.66059		1
#7602	TAATACGACTCTCTATAGT	ATTTCATTGGTCCTTT	1587	2591	1.63264		1
#7601	TAGTAAGACTCACTATAGG	ATCTTGTTCAGCTTTT	1304	2098	1.6089		1
#7600	TTATACGACGCACTATAGG	CCGTCTCTTTATGTCT	1010	1623	1.60693		1
#7599	TAATACGACTCACTAGCGG	TTCGTTGGCGTTCCCG	1381	2209	1.59957		1
#7598	TAATACGCATCACTAAAGG	TTGGATTGTGGTGTTT	1075	1719	1.59907		1
#7597	TAAAAAGCCTCACTATAGG	TTTTTTTTTTGTGTTT	790	1260	1.59494		1
#7596	TCATTCACTTCATTATGGG	GTTGTTTGTTTTTTTT	2437	3871	1.58843		1
#7595	AGGTACGACTCACTATAGG	TGTTTTGTTTTTCTTT	2078	3176	1.52839	Used in Figure 5	1
#7594	TTATAGGACTCAGTTTAGG	TTTTAGTTTTCATGGT	987	1484	1.50355		1
#7593	CAATGAGTCTCACTATAGG	ATGTTTGCTGGTTGTT	1318	1964	1.49014		1
#7592	TAATACGTCTCACTACAGC	TTGGTCGGCTGCTTCT	1195	1780	1.48954		1
#7591	TAATCCGACTCACTCTAGT	TAGTTAGTTTTGATCG	1403	2088	1.48824		1
#7590	TTAAAGAACTCACTATATG	CGTTGGTTCCGGTATG	1159	1707	1.47282		1
#7589	GTATACGTCTCACTAAAGG	TTTGGTGTTCTTTTTC	2334	3360	1.43959		1
#7588	TAATCGGACTCAGTATTGG	TGTTGTTCAATCCTTA	993	1428	1.43807		1
#7587	GAATACGACTCGCTGTAGG	TCATAAACTATTATTT	1000	1422	1.422		1
#7586	AAATACGTCTCACTGTAGG	GTTCTCGGGTGTTTTG	1263	1756	1.39034		1
#7585	TAAGAGGACTCACTATAGG	GGTATCTTTTTGTATA	2679	3713	1.38596		1
#7584	TTATGCGACTCGCTATGGG	GTTATTCCGTGTCTCG	1398	1917	1.37124		1
#7583	TAATACGACTCACTTGTGG	TTTTTGGTTTTTATTG	1162	1581	1.36059		1
#7582	TAATAGGACTCACCATAGC	GTTTTGCCTTCTTTTT	1440	1924	1.33611		1
#7581	TACTTCGACTCACTATAGG	GACCGCTAGGTGTAGT	2354	3141	1.33432		1
#7580	TAATACGACTCTCTCTAGG	TATGGTTTGTTGCTCT	2564	3370	1.31435		1
#7579	CCTTACGCCTCACTATAGG	TGATGTTTTTCTGTTT	2781	3644	1.31032		1
#7578	TTATAAATCTCACTATAGG	GACGGTTCATAATTTG	2340	3032	1.29573		1
#7577	TATTGCGACTCACTATTGA	TGTCCCACTTCGTTTC	932	1201	1.28863		1
#7576	TAATGCGACTCACAATAGA	TGTGTGAGGCATATTC	314	403	1.28344		1
#7575	AAATACAACTCAGTATTGG	GTCCTCGTAGAGTGTG	1375	1714	1.24655		1
#7574	ATAAACAACTCACTATAGT	TTTGGTTTTGCTTTCG	1457	1752	1.20247		1
#7573	TAATATAACTCAGTAGAGG	TTTTTTTGTTTTTATT	1131	1344	1.18833		1
#7572	AAATGCAACTCACTATATG	GGGCCGTATTACACAG	1244	1478	1.1881		1
#7571	TAATACGACTCGCCATAGG	TTGTTGGTGATTTTGT	611	723	1.18331		1
#7570	CAATACGACTCACTTTCGG	AAAAGTTCCTCTCTTG	2511	2909	1.1585		1
#7569	TAATACGACTCATTATAGG	TAGATCTTTAGTCTTT	2270	2599	1.14493		1
#7568	TAATACGACTCACTACAAC	TCGCCTTCGTCGGGAC	2528	2870	1.13528		1
#7567	TAATACGGCTCACTATAGC	TTTATGTTTTTTCTTA	833	937	1.12485		1
#7566	AAAAAGGCCTCACTATAGG	CGGGTCTTCCGGGTCT	2135	2391	1.11991		1
#7565	TCATAGGACTCACTATAAG	GGGTTTTGCTTTGGGT	872	961	1.10206		1
#7564	CAAAATGTCTCACTATAGG	TTTTTGATATTCCATT	2553	2772	1.08578		1
#7563	TAATACGCCTCACTATTGT	TTTTGGTCATTTTTAT	1129	1222	1.08237		1
#7562	TAATATGTCTCACTATAAG	TCGTTCCTTCTTTTTG	2167	2338	1.07891		1
#7561	CTAAACGACTCAGTAATAG	GTTTGGTCTAATCTGC	1353	1453	1.07391		1
#7560	TGATTCGACTCGCTATAGG	GCTTTCTATTATTTCT	222	238	1.07207		1
#7559	TATTACAACTCACTCTTGG	TCAAGCGCGTCCGTCT	808	860	1.06436		1
#7558	TAATACGTCTCACTCTAAG	GTTTTGCATTTCTAGT	2102	2199	1.04615		1
#7557	TAAAAGGACTCAGTATATG	TCTTTCTGTGCTTCTT	2654	2760	1.03994		1
#7556	TAACACGTCTCACTATAGG	GCATGTTGTAATGTTG	321	331	1.03115		1
#7555	TAATACGACTCACTCCAGT	TTGGTCCTGGTTTTTG	1030	1050	1.01942		1
#7554	GATTACGACTCGGTATAGC	TTGGCCTTTCTTGGTA	1309	1327	1.01375		1
#7553	TGAAACGACTCACTTTAGG	CATTTGAACATATAGT	2658	2690	1.01204		1
#7552	CTATGCGACTCACTATAAC	TTTCTCGGAATGTTTT	1177	1185	1.0068		1
#7551	GAATACGCCTCACTTTAGG	TGTGTATTTGTTTTAG	1567	1567	1		1
#7550	CAATAGGACTCACTAGAAG	GTTGTTGTTTTTCATG	1237	1233	0.996766		1
#7549	TAATATAACTCTCTATAGG	TTCGATAGTTGAATTT	1179	1173	0.994911		1
#7548	TATTAGGACTCACTTTAAG	CTTTTTTACGTGCTTC	140	139	0.992857		1
#7547	TAATACGACGCACTAAAGG	GTACACTCATGCAATA	115	114	0.991304		1
#7546	TTTAACGACTCACGAAAGG	TAGTCGGAGTTAGTAG	1275	1261	0.98902		1
#7545	CATTGTGACTCAGTATAGG	TGTCGGTTGGCTTGAT	1174	1116	0.950596		1
#7544	TAATTCGACTCAGTATTTG	CAAGTTTAGAGATCAA	1944	1793	0.922325		1
#7543	GAATGAGCCTCACTATAGG	TTTTGGTTTCTTTTGT	1234	1120	0.907618		1
#7542	TAATACGACTTACTATAGG	GTGTTTAATTTGTTTA	1244	1128	0.906752		1
#7541	TAATACAACTCAGTATACG	GTTTTACTTATCACTG	2439	2207	0.904879		1
#7540	TAATCGGACTCAGTATAGT	GCGCATGTAGGTAATT	1305	1180	0.904215		1
#7539	AAATACGACTCACTTAAGT	TTTCTTTTTGGCGTTG	2017	1823	0.903818		1
#7538	TAATATAACTCACTATACG	TGGCTGGTTTTGTCTT	1337	1187	0.887809		1
#7537	CATTACGTCTCACTATTGG	GAGGTTTTTTCTTGTT	511	447	0.874755		1
#7536	TAATATGACTCACTATTCG	AACCGTTACCTAATTC	562	484	0.86121		1
#7535	TTCTACGACTCACTATATG	ATCGCGAGTACTCTTG	1418	1200	0.846262		1
#7534	AAATACGGCTCACTATAGG	GGCTGGTTGTGTTGTT	206	171	0.830097		1
#7533	TCGTACGACTCACTATAGG	CTTTTTTTTTCTTTTG	2169	1788	0.824343		1
#7532	AATTAGGACTCACGTTAGG	GTAAGTGGGGGTTAGG	1283	1054	0.821512		1
#7531	TAATATGACTCACGATTGG	GGGTTGTTATGATTGA	268	218	0.813433		1
#7530	TGTTAGGACTCGCTATAGG	TTCCGTTTCAATTTTT	899	729	0.810901		1
#7529	TTATGCGACTCACTACATG	TTCTGTGTTTGACCTA	2701	2181	0.807479		1
#7528	TAAGATGACTCACTATAGG	AAGTCTCTGATTCTTA	1970	1580	0.80203		1
#7527	TTGTACGACTCACTATAGT	TCAGGCTTGTTGTAGC	1082	856	0.791128		1
#7526	CTATACGTCTCGCTATAGG	ATTTTTAGTTTTTTGG	1296	1022	0.78858		1
#7525	TAATACGACTCGCTATGGT	CTTCTCGGGTCTTTTG	1162	916	0.788296		1
#7524	TAACAAGACTCACTGTAGG	AAGTGGAGGTCTTTCC	582	449	0.771478		1
#7523	AAGTAGGACTCACTATAGG	TTAACTGAGATTAATT	1779	1372	0.77122		1
#7522	TTATGCGACTCGCTCTAGG	GTGTCGTGTTCTTTCT	1180	905	0.766949		1
#7521	GGATACGACTCACTAAAGA	GATGGCCGTCGGTCGT	105	80	0.761905		1
#7520	TAGTTCGACTCACTATAGC	TGGTGTTTATTGTTGA	1348	1020	0.756677		1
#7519	GATTACGACTCAGTTTAGG	GTTTGGGGGTTTTCTT	701	528	0.75321		1
#7518	TGATTGGCCTCACTATAGG	TTCGTGTTGACTTTGT	645	481	0.745736		1
#7517	TAATACAGCTCAGTATAGG	TGTATTTTTTCTTTTT	1210	897	0.741322		1
#7516	AATTACGTCTCACTTTAGG	GTGGAATCACTCTGAC	1196	885	0.739967		1
#7515	TAAAAGGACTCTCTATAGG	GATTGTCATTCGATTT	1582	1140	0.720607		1
#7514	TCATTGGACTCACTCTAGG	TTATCGTCTAGGGTTT	179	128	0.715084		1
#7513	TTATACGACTCTCTCTAGG	TCTTTAAACTCCCGCG	1247	888	0.712109		1
#7512	TTATATGACTCAGTTTAGG	TTAGTTCTTTTTAACC	926	657	0.709503		1
#7511	TATTACGACTCACCTTAGG	TCTTTTTTTTCGGGGG	769	544	0.707412		1
#7510	TAATACGACTCGCGAAAGG	TATGTTTTTAACATTT	1137	781	0.686895		1
#7509	TGATATGACTCACTATTGG	TCTTTTGCGCTTTGGT	2089	1431	0.685017		1
#7508	TAATTAGACTCTGTATAGG	GCCGTTTATGAGCTCT	2250	1541	0.684889		1
#7507	TAATACGACTCGCTGTAAG	GTCTCCTAGATCTCTA	1477	1011	0.684496		1
#7506	TAAAACAACTCACTAGGGG	ATTTTTTCTGTGTTTC	2402	1628	0.677769		1
#7505	TAACGCGACTCACTAGAGG	TTTGTTTTGCTGTCGC	634	428	0.675079		1
#7504	TAATTCGACTTACTATAGG	TTCCCTTTGAGAGTTT	1216	813	0.668586		1
#7503	CTATATGCCTCACTATAAG	TCGTGGTGGTTTTTGC	2022	1347	0.666172		1
#7502	TGATGCGACTCACTATAGT	CGGCTGGGCTTTTGTC	1219	810	0.664479		1
#7501	GAATTGGACTCAGGATAGG	GGGTGTTTAGTTTGTT	1343	890	0.662695		1
#7500	TTTTACGACTCAGTAGAAG	TTTCGACTGTTTGTTG	745	493	0.661745		1
#7499	TAAACCGCCTCACTAAAGG	GGGTCTTTCTTCCTAT	1168	772	0.660959		1
#7498	TAATCGGACTCACAATAGA	TTTTGTTCTCAATTTT	2091	1364	0.652319		1
#7497	TTATACGACTCTCTTTAGG	AGTGCGGCTTGCTGGG	2349	1510	0.642827		1
#7496	TAATACAGCTCACTGTAGG	TTCCTGTCTTGTTTGT	1002	644	0.642715		1
#7495	TTATACGACGCACTATAGC	TTTTTTAGTTTTTTAT	973	624	0.641316		1
#7494	TTATACGGCTCACTATAGC	TGGCAGTTCGAGGTGT	619	390	0.630048		1
#7493	TAATCCGGCTCACTATAGG	TTTTGAATTTATGTTT	1291	799	0.6189		1
#7492	TAATACGACTCGCGGTAGG	CGCTTGGTGTTGGATC	1214	747	0.615321		1
#7491	TTTCACGACTCGCTATAGC	GCGCATGATCTCCTTT	1465	893	0.609556		1
#7490	AATACAGACTCACTATAAG	TCGGGGGTTTTGTCTT	1331	807	0.606311		1
#7489	AAATATGCCTCACTATAGA	GTGTTGTTGTTGGATT	1152	698	0.605903		1
#7488	TAATAGGTATCACTATAGG	CAATTGTGTTTTTTTC	1683	996	0.5918		1
#7487	CAATACGTCTCACTAGAGC	GATTAAGTTTGTTTTT	2199	1301	0.591633		1
#7486	TAATAGGTCTCACGATAGG	TGGGGTTTTGTTTTTT	1133	667	0.588703		1
#7485	TAATACGACGCAGTATAGG	AGCGTTTGTTGCGGTC	2290	1340	0.585153		1
#7484	TCATAAGACTCACTATTGG	TTGTCTTGTGTTCGAC	433	253	0.584296		1
#7483	TAATAGCGCTCACTAAAGG	AGTTGTCTTGATAATT	512	299	0.583984		1
#7482	TAATACGACTCACGCTGGG	ATCTTGTTGTTCCATT	1307	763	0.58378		1
#7481	CAATACGACTCATTATAGG	GCCAATCTAGTTGTTG	1349	771	0.571534		1
#7480	TAATACAACTCCCTATAGG	TTGTGGGTGTGTATTT	1168	664	0.568493		1
#7479	GAAAGTGACTCACTAAAGG	TGTACTCTTTTCTTTT	1223	693	0.566639		1
#7478	CATCACGTCTCACTATAGG	GTTGTCGTGTTTTGTG	1109	622	0.560866		1
#7477	TAATACGACTCGGTATACG	CCTTTCGGATATCCTT	1010	556	0.550495		1
#7476	CAGTACGACTCAGTATAGG	GCAGTTTTTTGTAGGT	2128	1159	0.544643		1
#7475	GAATTCGACGCACTATAGG	TTTTTGTTAGTGGGTT	1228	659	0.536645		1
#7474	TAATGAGACTCACTAGAGT	TTGGCTGGTGTATTGG	979	525	0.536261		1
#7473	TAACACGACTCAGTACAGG	TTTTTAGTGGTTTTCC	1999	1067	0.533767		1
#7472	TAATACGACTCAATATAGG	AACATCTTTGATCCTG	2433	1296	0.532676		1
#7471	TAATACGGCTCACTATAAG	CTTTGGGGTTTCGTGT	1176	620	0.527211		1
#7470	TTATAAGACTCGGTATAGC	CTTGCGTCTTTTTGTC	2606	1353	0.519186		1
#7469	TGATACGACTCAGTAGAGG	TTTTTGGTTTTTCTGG	1358	693	0.510309		1
#7468	GGATACGACTCACTGAAGG	TTTAAGCTTTTCTTTT	2486	1258	0.506034		1
#7467	TAATACCACTCACTATAGA	TTGTTTTACGTTACCT	1139	576	0.505707		1
#7466	TTATATGACGCACTATAGG	ATTAGTGGTTTCTCTG	1629	816	0.500921		1
#7465	TAAATCGCAGCACTATAGG	TTTTTTTTTTTGTTTT	148	74	0.5		1
#7464	TAATACGACTCACGATGGC	GCGATGTTCAATCACG	1046	521	0.498088		1
#7463	TAATGCGACTCACTATCCG	TTGGGGGTAATATTTT	1257	618	0.491647		1
#7462	TATCACGACTCACTATCGG	AAATTATCTCGTCTGT	2872	1398	0.486769		1
#7461	CAAAAAGACTCAGTATAGT	ATGACTTTTTTTCCTA	910	441	0.484615		1
#7460	TAATAAGACTCGCAATAGG	TGATTTGATAATTTAT	2559	1236	0.483001		1
#7459	TATAACGACTCACTACATG	TTTCGTTTTGTTTATT	1223	590	0.48242		1
#7458	GATTACATCTCACTATAGC	GTGTTTGTGTTTCTCT	2568	1229	0.478583		1
#7457	GAATTCGTCTCAGTATAGG	CTAACTCTTTTGATAT	1316	627	0.476444		1
#7456	TCCTACGACTCACTGTAGG	CGTGGTATTTTTTCGT	1187	565	0.47599		1
#7455	AAAGCCGACTCACTATAGG	GTTTTTTATTCGTCTC	2862	1336	0.466806		1
#7454	TAGTACGACTCACTATATG	GATGTGCAGATTTTTA	2171	1012	0.466145		1
#7453	TAATTCCGCTCACTATAGC	TTGTCATTTCAGGTAG	1071	495	0.462185		1
#7452	TGATACGACTCACTCTGGG	TTTGGGATTTTTCGAT	1039	477	0.459095		1
#7451	GAATACGACTCAGCATAGG	TATTTGGCTTTTTTGG	2106	953	0.452517		1
#7450	AGACACGACTCACTATTGG	TGTTTTGGCGTGGGGT	2745	1239	0.451366		1
#7449	CACTACGACTCACTATATG	TAAGGGTGAGTCGGAT	2720	1224	0.45		1
#7448	TCATTCAACTCAGTATAGG	GTGGCTTTCTGCTTCT	2510	1125	0.448207		1
#7447	TTATATGACTCACTATGTG	TAAGTTCAGTTTCGTT	966	426	0.440994		1
#7446	CGATGCGACTCACTCTAGG	GGTTGTTTTATGATTT	1216	536	0.440789		1
#7445	TAATAGGAATCACTATAGG	TATGTTGGGGTTTTCG	1190	520	0.436975		1
#7444	TACAATGACTCACTAAAGG	TTTTGGTTTTCTTGGG	1284	556	0.433022		1
#7443	TGCTACGACTCACTATAGT	CAAGGACTGTAGACTG	1470	635	0.431973		1
#7442	TAATCCGACTCACTCTAAC	TTTGGTGACTGGTTTT	2378	1027	0.431876		1
#7441	TGTTACGACTTACAATAAG	TTTTTTTTTTTTTTTT	197	85	0.431472		1
#7440	TCATAGGACTCACTGTAGG	TTGGTGTTTTTTTTCT	975	416	0.426667		1
#7439	GACAACGACTCACTTTAGG	ATTTTATGTGATTTTT	1276	541	0.423981		1
#7438	GACAATAACTCACTATAGG	GTTGAGTTTTTTATTT	726	307	0.422865		1
#7437	TAATACGACTCACATGAGG	CGCTTGTTTTGTTGTG	1069	445	0.416277		1
#7436	TGATACGACTCAGTACAGG	GTAGTATTATCGAGGG	1270	524	0.412598		1
#7435	TTTTACGACTCCGGATGGG	GTCTTGTTTTTTTTCG	141	58	0.411348		1
#7434	GGGTACGACTCACTAAAGG	GGCTCAGTGGTGTGTG	439	180	0.410023		1
#7433	TAACGGGACTCAGTATAGG	AAAGATTCGTGTTTTT	910	371	0.407692		1
#7432	TAATAGGACTCGCTATCGG	GTCTTGGTGAGTTAGG	320	128	0.4		1
#7431	TGATACGACTCACTTTGGG	TGTATTTTCTCCTTGG	680	271	0.398529		1
#7430	TAAAACGACTCAGTATCGG	CTACTTTGGTCTTTGG	109	43	0.394495		1
#7429	TAATCCGCCTCACTAAGGG	TTTTTTTTTTTGGGTT	460	178	0.386957		1
#7428	TTATTCGACTTACTATAGG	TGTCTTGTTTTTTTCG	2248	869	0.386566		1
#7427	TACTACGACTCACTATATG	GGCGTTTCTTTTTTTA	1281	495	0.386417		1
#7426	TAATACGACTTACTAAAGG	ACTTTTTCCTATATAT	176	68	0.386364		1
#7425	TAATACAACTCACTGTTGT	TTTCACCCTCATTTGT	1293	498	0.385151		1
#7424	TAATACGGCTCACTATTGG	TCATTGCTTGTTCTTA	1031	395	0.383123		1
#7423	TAAGACGACTCACTATTGG	ATCGCAGGTGGGTTCT	1203	459	0.381546		1
#7422	TAATAGGAATCACTATAGG	AAGGGCGCTCATTATA	1329	507	0.38149		1
#7421	TAATTCGTCTCAGTATATG	TTCTTTTTGTTTAGTT	1135	431	0.379736		1
#7420	AAATGTGACTCACGATAGG	GTACCACTCATTATTA	1286	481	0.374028		1
#7419	TAATACGACTCACTCTCGA	TTCGATGGGATGTCTT	360	134	0.372222		1
#7418	TAATACGCCTCACTGAGGG	TAGCTGTTGAGTTTTC	2373	876	0.369153		1
#7417	TATTACGAGTCGCTCTCTG	TTTTTTTTTTTTGTTT	348	127	0.364943		1
#7416	AAATACGACTCATTATAGG	TTTCCGGTCGTCTGTT	2450	893	0.36449		1
#7415	AAATCCGACTCGCTTTAGG	TGAGAGTCTGTGGCCG	454	161	0.354626		1
#7414	GGATAGGACTCACTATATG	TGTAGGTCGGAAGCCA	2468	872	0.353323		1
#7413	TAATTGGACTTACTATAGG	TTTGATTAGCCTTATA	1299	457	0.351809		1
#7412	TAATTCGTCTCACTAGAGA	TTTGGCGTTTATGTGG	981	344	0.350663		1
#7411	TAATTCTGCTCACTATAGG	TTTTCAGGGGTGTTTT	1225	428	0.349388		1
#7410	AAATACGACTCACTACGGT	TCGGACGTTTTGTGGT	2431	848	0.348828		1
#7409	TAATACGACTCACGACGGG	GTTTGTTTTGTTTTTT	1227	426	0.347188		1
#7408	TACTACGCCTCACTATAGG	TTAGCTTTGTTTTTGT	1942	673	0.34655		1
#7407	TACTTAGACTCACTATAGG	CAGGATGAGTTAGGTC	1165	391	0.335622		1
#7406	TTATAAAACTCAGGATAGG	TTCCTTTTTAGCGGTG	1130	379	0.335398		1
#7405	TAATAGGACTTACTATAGG	TTTGTGGTGCTTTTCT	889	297	0.334083		1
#7404	TCGTACGACTCACTATAAG	GTTGCTTATTGGGATG	926	307	0.331533		1
#7403	TTATACGGCTCAGTATAGG	GGTTCGCATGGTTTTG	132	43	0.325758		1
#7402	TTATACGACTCGGTCTAAG	CCTTCCATGTGGCTTG	1065	345	0.323944		1
#7401	TAGTACGTCTCACTATAGG	TTCTTGGATAGGTTTG	1191	384	0.322418		1
#7400	TAATACAACTTACTATAGG	TTTTGTCCGTGGTTCT	2291	722	0.315146		1
#7399	TAATAAGTCTGACTATAGG	TTTTTTTTTTTTTTTG	215	67	0.311628		1
#7398	TAATACGAATCACTATAGG	TTGTATTTCTGGGGTC	2720	839	0.308456		1
#7397	TAATATGACTCAGGTTAGG	TCGGTTCGGTTTTTTT	1452	444	0.305785		1
#7396	TATTAGGACTCACCATGGG	AGCCTACGAATTCTCT	1147	349	0.304272		1
#7395	TAATACGTCTCACTAGAGA	GCCGACTGCTTTTTTA	237	72	0.303797		1
#7394	AAAGACGACTCACTATTGG	TTTTTGTTTTTGGTTG	944	286	0.302966		1
#7393	TAATCGGACTCACAATTGG	GCTTGTGGTTGTCTTG	1990	586	0.294472		1
#7392	GCCTATGACTCACTATAGC	GTGTCGAGCACTATTC	2126	624	0.293509		1
#7391	TAATCGGTCTCACTATTGG	TCGTGTCATTTTTTAG	2280	663	0.290789		1
#7390	TAATTCGACGCACTATGGG	AGTTGCTTTCAGTTTG	1340	389	0.290299		1
#7389	TTTGACGACTCACTGTAGG	CGTTAGGTTTTAGTTA	2673	773	0.289188		1
#7388	TAATATGACTCGGTTTAGG	GTTTTAATGGTTCTTT	1083	313	0.289012		1
#7387	TAGTCGGACTCACTATAGG	CGTTATTAATTTCTCC	1333	384	0.288072		1
#7386	TAATAGGACTCTCTGTAGG	CGGGTGATTCTGGAAG	1275	367	0.287843		1
#7385	TTCTAAAACTCACTAAAGG	GCGGGGTCTTATTCAT	1209	347	0.287014		1
#7384	TATAGAGCCTCACTATAGG	TTCTTTTGTGGTGGGT	2409	687	0.285181		1
#7383	TATTCCGACTCACTATACG	ATCTTTTTTTTTTACT	1717	488	0.284217		1
#7382	TAGTACGACTCACTATATG	GCATTCAGGTCTAATT	1369	389	0.284149		1
#7381	TCATTCAACTCACTAGAGG	GTGTCTTTCTTCTTTA	1056	299	0.283144		1
#7380	TAATAGGACTCATTATAGG	GTAGTGGATGTCGCTT	1086	303	0.279006		1
#7379	TAATATGACTCACTGTGGA	TGCCTTATTTATGTCG	940	260	0.276596		1
#7378	TAATCTGACTCACTTCAGG	ATTGGGTGTTACATAC	735	202	0.27483		1
#7377	TAATATGACTCGGTAGAGG	CTTTGGTGGGTTTTTG	1026	281	0.273879		1
#7376	CTAATACGCCTCAGTAAGG	TTTATCTGGTCATTCG	1945	530	0.272494		1
#7375	TAAAACAACTCACTTTTGG	AGGCCAGAAAAGTGTT	1922	523	0.272112		1
#7374	CAATAAGACTCACCATAGT	TTTTTATCTGTGTTTC	1461	397	0.271732		1
#7373	TAATACGACCCACTATAGG	GGATTGTGGTTTCTTT	1830	494	0.269945		1
#7372	TAATACGAATCACTATAGG	TTAGGTCTGGGTTTGG	467	126	0.269807		1
#7371	TAATACCACTCACTATTGG	GCTTCCGGTGTTTGGT	1855	493	0.265768		1
#7370	TAATACGACTCCCTATGGG	TTGTGTGTATGTATGG	2319	610	0.263044		1
#7369	CAATACGACTCACGGTATG	GTTGCTGGGTCTTATG	2090	549	0.262679		1
#7368	TTATAGGACTCGCTTTAGC	TTTTGGTGGTTGTTGA	1234	323	0.26175		1
#7367	GAATGCGCCTCACTCTAGG	AAGGGGTTTTTTTCCT	2407	629	0.261321		1
#7366	TAATACGACTCCCTTTAGG	TTTATTTATAGGTTTT	1062	273	0.257062		1
#7365	TAATTCGTCTCTCTATAGG	TTTTTTTAGTTTTTTT	1100	282	0.256364		1
#7364	TAAAAGATATCACTATAGG	ATACCCTGGTAGGTTT	1037	265	0.255545		1
#7363	TGAAGGGACTCACTATAGT	GAATTTTCGCACCTTT	903	228	0.252492		1
#7362	TAATAAGACTCGCTTTAGC	CTTTCGATCATATTGG	1255	312	0.248606		1
#7361	CATTACGACTTACTATAGG	GACAGTTCTCTTGTTT	1297	320	0.246723		1
#7360	GTATACGACTCACGAGAGG	CAGTTTTATCTTTGTT	726	179	0.246556		1
#7359	TAATACGACTCTCTAAAGT	TTTACTCTTTGTCCGT	568	140	0.246479		1
#7358	TTATACGACTCAATATAGG	TTCGTGTGTTTGGCCT	650	160	0.246154		1
#7357	TAATGCGACTCACCAGAGG	GTTAGCGTTAGATCGT	382	94	0.246073		1
#7356	GAGTACGACTCACTATATG	TATGGTCTGGTTGTTT	710	172	0.242254		1
#7355	TAATACGTCTCACTTTAGT	TAGGGTCATTTTATTT	1042	246	0.236084		1
#7354	TAATATGCCTCACTATACG	GTTCTATCCGGTGTTG	1637	382	0.233354		1
#7353	TAATAAGACTTACTATAGG	TCTCTTGTAAAGGACC	959	223	0.232534		1
#7352	TAGTAGGACTCACTATGGG	TTTGGTAGTGCTTTTT	1385	322	0.232491		1
#7351	TAATGCGACTCACCATAAG	GGTCTATTTATTTTTT	820	190	0.231707		1
#7350	TAATACGACTCTGTTTAGG	CTTCTGCGTGACTTTC	2607	593	0.227465		1
#7349	AAGTACGACTCACTAGAGG	GTTTTTCTTTGTTTTG	1285	292	0.227237		1
#7348	TAATACGACTCTCTATCGG	GGTCAGCTTCTTCATT	755	171	0.22649		1
#7347	TATTACGACTCACTGAAAG	CTGTCTGTTATTTTTA	610	138	0.22623		1
#7346	TTTTACAACTCACAATAGC	GTTGCTTTTTTTTAGA	1145	258	0.225328		1
#7345	TAATACGACTCCCTATTGG	GGTTGGTCTTTGTCTT	1190	267	0.22437		1
#7344	CCAAACGACTCACTGTAGA	TTCTTGTTCTTTAATG	2312	513	0.221886		1
#7343	TAATGCGACTCCCTATAGC	TCTGTTTGGTTTCGGT	1280	284	0.221875		1
#7342	TTATACGACTCACGATACG	ATCGGTTGCGTGCATT	2428	534	0.219934		1
#7341	CAATCCGTCTCACTTTAGG	CTTCGGGTTTTTTGGG	1222	268	0.219313		1
#7340	GAAAACGTCTCACTATTGG	TGTACCTTGTGCTTTT	1137	249	0.218997		1
#7339	TAATACGACCCACTATAGG	CTCAAGGTGGTGGTTT	1128	247	0.218972		1
#7338	CAATTTGTCTCGCTATAGG	TTGCCTATGTCTCTTC	2315	504	0.217711		1
#7337	TAATACCACTCACTTTAGG	TGGGTGAGTTTTCTCC	1195	258	0.2159		1
#7336	ATTTGGAACTCACTCTATG	TTGAGTGTTCTTTTTT	1160	249	0.214655		1
#7335	TAATACCAATCACTATAGG	TCTTTTTTCTTTCCAG	1378	288	0.208999		1
#7334	AAGTACGACTCACTTTAGG	GTATTGGTGGTTTTTT	1240	254	0.204839		1
#7333	TAATATTACTCACTATAGG	GTCTTGGTTGGTCTTT	1239	253	0.204197		1
#7332	TAAGAGGACTCACTCTAGG	TTCTCCTTGAGCACGT	2148	436	0.20298		1
#7331	TTATACGACTCATTAAAGG	TTGGTTCAGGTGGCCT	212	43	0.20283		1
#7330	TAATAGGACTCACAGTAGT	TATGTTCATTTCTATA	661	133	0.20121		1
#7329	TTATACGACTCAGTCTTGT	ATTTGACGGTCGTCGA	2103	421	0.20019		1
#7328	GAATACGCCTCACGGTAGG	CACTTGTGACTTTTAT	1445	289	0.2		1
#7327	TAAAATGACTCGCTCTAGG	TGTCTTGTTTCATATG	1172	233	0.198805		1
#7326	TGATACGACTCGCTAGAGG	TTTTTTTTCTGGCTTT	1234	244	0.197731		1
#7325	TAATGAGCCTCACGATAGG	TTTTCTTTTTACAGGT	505	99	0.19604		1
#7324	TAATACAACTCACTACGTG	TTGGCTTTTTTCGTTC	1180	228	0.19322		1
#7323	TTATAGGACTCACAAGAGG	TTTTTGTTTTTTTGTT	632	122	0.193038		1
#7322	TAACCCGACTCACAATAGG	TAATATCTGCGTCTGT	2471	466	0.188588		1
#7321	GATTACGTCTCACAACCGG	GATTTTTTCGGTGTGT	699	130	0.18598		1
#7320	CAATACGGCTCACTATATG	GGTTTTGTGTTTGGTG	307	56	0.18241		1
#7319	TAATTCATCTCACTGTAGC	CCTAACTATCTAATGT	1662	300	0.180505		1
#7318	TAATACCACTCACGATAGG	TTCTGGTTGTTGGTCG	1840	328	0.178261		1
#7317	TTATCCGACTCACATTGGG	ATGCTTTGTAAGCTCG	1066	188	0.17636		1
#7316	TAATAAGACTCACGCTGGG	ATATTTCGGAGGAAGG	1934	340	0.175801		1
#7315	TTATCCACCTCAGTATAGG	GGGGCTTTTTTTGCCT	1255	219	0.174502		1
#7314	TAATAAGACTCACTCGGGG	TCTATGTGGCTCGAAG	1062	185	0.1742		1
#7313	TAGTACGACTCAGTATAGA	ATTGTGTTTTTCTTTT	1204	209	0.173588		1
#7312	TTATAGGACTCATTATAGG	TTTCTGCTTTTCATTA	1412	241	0.17068		1
#7311	TACTCCGACTCAGTATAGG	TTCTTATGTATAACTT	337	57	0.169139		1
#7310	TTATACTGCTCACTATAGG	ATGCTCGATGGAGAAT	1322	221	0.167171		1
#7309	TTGTACGACTCACTCTAAG	CTTTTCCTTATATTTT	1147	191	0.166521		1
#7308	CAATATAACTCACTGGAGG	TCTTCGTTTTGTTTGT	1189	197	0.165685		1
#7307	TTAGAAGACTCACTAAAGG	CATTTGTTTATTTTGG	1373	227	0.165331		1
#7306	TAATAGGACGCAGTATAGG	CCTTTTCGTCTTTTCT	613	101	0.164763		1
#7305	TAATACGACTTACTATAAG	GAGGTGTGATTTTATT	936	154	0.16453		1
#7304	TGGTTTGACTCACTATAGG	TTTTTAGGTCGTAATG	1106	180	0.162749		1
#7303	TGATATGTCTCACTAAAGG	AGTTTCGGGTGTATGG	965	157	0.162694		1
#7302	GGATGCAACTCACTATGGG	TTCGGATTGTTTTTGG	1575	256	0.16254		1
#7301	TAATACAACTCACTGCGGG	TTGTTTCCCCTGTTTG	1325	212	0.16		1
#7300	TAATAGGACTCAATATAGG	TCTTTTGGTTGTTCTT	2116	337	0.159263		1
#7299	GAACACGACTCAGTACAGG	TTTCTTTTTTGTTTTT	1441	227	0.157529		1
#7298	TTATCCGACTCACGGATGG	TTTGGTCTTTTTAGCT	719	113	0.157163		1
#7297	TAATACGAATGTCTATAGG	GTTTATTTGATTTATG	1232	191	0.155032		1
#7296	AAAAAAGACTCACTGTAAG	CGTCTTCGTGTGCGGT	1375	212	0.154182		1
#7295	TAATATGACTCACTATACT	TTTTTTGTTTTTGTTT	1131	166	0.146773		1
#7294	TACTACAACTCACTCTAGG	CTTTTGTGCATTTTGT	621	91	0.146538		1
#7293	TAATTCGTCGCACTATAGG	TTCCAGCCCTATTTCC	2134	306	0.143393		1
#7292	TAATGCGACTCAATATAGG	TTTTTCTTTTTAGATT	1186	169	0.142496		1
#7291	TACTGCGACTCGCTATAGG	CTCTTTGTTGATTGTC	2256	321	0.142287		1
#7290	TTATATTACTCACTATAGG	TTCTGTCTGTTACTGT	1070	152	0.142056		1
#7289	TAATACGACTCACTCCGGT	GCCGTGATGGCCTTTC	2337	331	0.141635		1
#7288	TAATAAGACTCTCTTAAGG	TCTTTGTGTTTTCCTT	1219	172	0.141099		1
#7287	TGGTACGCCTCACTATAGG	TCATTGATTTATTGTG	1369	192	0.140248		1
#7286	TACTCCGACTCACTATAGT	AAATACTCTTGTTGGG	1613	226	0.140112		1
#7285	CAATTCGACTCAATATAGG	GTCATCTTCTTGTACA	943	132	0.139979		1
#7284	TGCCACGACTCACTATTGG	GCGTGTTATTGTTGTT	2923	409	0.139925		1
#7283	AAATACGACTCCCTATAGC	CGTTGTGGGTGTTTTT	2264	316	0.139576		1
#7282	TGATGCAACTCAGTATAGG	CGATTGTTTTTTTTCA	1211	169	0.139554		1
#7281	TAATCCGACTTACTATAGG	CCGTGTCTCTGTTAAA	2433	339	0.139334		1
#7280	TAAACCCACTCACTATAGG	TCAGTTCTTTCCAGTA	2470	343	0.138866		1
#7279	TCATACGACTCGCTATGGG	TTGGTGCTTTTAGTTT	827	114	0.137848		1
#7278	TTGTGAGACTCACTATAGC	TAGTATTTTGTGAACA	313	43	0.13738		1
#7277	TATTACGACTCCCTATAAG	ATTCCTGGGCTTTGTC	1135	155	0.136564		1
#7276	TTATAGCACTCACTCAAGG	TTCTGTGTTTGTCTTG	1369	184	0.134405		1
#7275	TTATACGACCCACTATAGG	CTTTTTAAATTTTTGG	1294	173	0.133694		1
#7274	TGTTCCGACTCACTAGGGG	TTTGGCTGTGTTTTGT	1332	177	0.132883		1
#7273	TAATGCGACTCAATATAGG	TGTTTTGATTTTTAAC	1042	138	0.132438		1
#7272	ATAAACGTCTCACTCTAGG	AAGTGCTCGGCGTTAG	1678	222	0.1323		1
#7271	AAATACGACTCAGTAGATG	TTGCTTTGTTTTTTTC	976	129	0.132172		1
#7270	TCTACCGACTCACTATATG	TTATTGTGGTTCTTTT	1061	140	0.131951		1
#7269	AAGTAGGACTCACTGTAGG	TTTTGTCAAACTTGTC	1573	207	0.131596		1
#7268	TAATACGGCTCACAATAGG	CTCTTATGAGATGAGT	1110	145	0.130631		1
#7267	TAGGACGACTCACTCTAGG	AGTGTCTGTATATCCT	1360	177	0.130147		1
#7266	TAATATGACTCACTTGTGG	CACTCTAGCTTGGCTT	2272	292	0.128521		1
#7265	TACTACAACTCACTAGAGG	TGGGTTTCGTGGAATG	670	86	0.128358		1
#7264	TCTTAGGACTCACCATAGG	GTCTTTATGTTTTGGG	1039	133	0.128008		1
#7263	TAATACGACTTACTATGGG	GGGGTTTTTGATGGTT	2181	278	0.127464		1
#7262	TAATTTGACTCGCCATAGG	TTTTTATTTTCGCGTT	1375	175	0.127273		1
#7261	TAATATGTCTCACTATAAC	TTTTTTGACATTTTTG	263	33	0.125475		1
#7260	TAATATAACTCACTCCAAG	GCAACTGCTTTCTTTT	545	68	0.124771		1
#7259	TACTACACCTCACTATAGG	GTGCTGTCGTTTGGGT	1092	135	0.123626		1
#7258	GAATACGACTCACTACGAG	CATTAGTTCCGTCTGG	575	71	0.123478		1
#7257	TAATATGAATCACTATAGG	TTCTTCACTTTATATT	669	82	0.122571		1
#7256	TACTGCGACTCACTCTAGG	GGCGGTCTGTTTGGTT	1106	134	0.121157		1
#7255	ATTTAGGACTCACCATTGG	GCTCTATTTTTTCGTT	2519	305	0.12108		1
#7254	TAATAAGACTCAATATAGG	TTGTCTTTGATTCATA	1231	149	0.12104		1
#7253	TGAAAGGACTCACTATTGT	TAGGTTGTCATATTAC	2416	285	0.117964		1
#7252	TAATACGACTCCCTCAAGG	TTTTGATAGTTTTGAG	1253	146	0.11652		1
#7251	TAAAAGGTCTCACAATAGG	GTTTGGGTTTTGTTTT	611	71	0.116203		1
#7250	ATATATGACGCACTATAGG	TTGTGTTTTCTGGTAG	861	100	0.116144		1
#7249	TATTGCACATCACTATAGG	GGTAATTTTTCTAATT	1250	145	0.116		1
#7248	TAGAAGGACTCGCTATAGG	TGGGGTCTGGTCTTGG	1080	125	0.115741		1
#7247	TAGTACGACTCAGGATAGG	AGTCGTTGTTGTGGGG	1092	126	0.115385		1
#7246	TAAGGCGACTCACTAGAGG	CTTTCTTGCGGCTTTT	357	41	0.114846		1
#7245	TCGTACGTCTCACTATAGG	TACGATTGTGTTTCTC	1101	126	0.114441		1
#7244	TTTTCCGACTCACACTTGG	GTGGTTTCTGTTTCGG	341	39	0.11437		1
#7243	TATTAGGACTTACTATAGG	TCTATTTGTGGGCGTT	1208	138	0.114238		1
#7242	GAGTAGGACTCACTATTGG	TGCGGGTTTCCAGTGT	1350	153	0.113333		1
#7241	TTATAGGTCTCACCATAGG	TCGTTTCGTTTTTTGG	1205	135	0.112033		1
#7240	TAACACGACTCAGTTTAGC	GTTTTTTCGTTATTTT	1098	122	0.111111		1
#7239	TCATTCGACTCAGTTTAGG	CTTTTGTTTTTGTTGT	974	108	0.110883		1
#7238	TAATACCACGGTCTACATG	TTGGGTTTTTTTTTAG	1057	117	0.110691		1
#7237	TTACCTTACTTTCTACCGG	GTTTTTTTTTTTTTGT	543	60	0.110497		1
#7236	TAATACGACTCAATATAGC	GGAGCTGCTGGGTTTG	1115	122	0.109417		1
#7235	TAATAGGACTTACTATAGC	TTTATCTTTCTTTGGT	1213	132	0.108821		1
#7234	TGATTCGCCTCACTATATG	GAGCTTCCTCTTAGTG	694	75	0.108069		1
#7233	TAAGCCGACTCACTGTAGG	TCTGGTTTTGGGATTT	1327	143	0.107762		1
#7232	TAATTCAACTCGGTGTAGC	GGTCATTCTACTAGGG	1068	114	0.106742		1
#7231	TAATACTACTCACTATTGG	AATTCGTTTATAGTAG	751	80	0.106525		1
#7230	TATTTTGTCTCGCTATAGG	GAATGAGATTCGACTG	2001	213	0.106447		1
#7229	TAATATGACTCACTGTACG	CTTTTGTACATGAGGG	1280	136	0.10625		1
#7228	TGATTCAACTCACTATCGG	GGGCCTTGTTGGCGTG	635	67	0.105512		1
#7227	TAGTACGACTCACTCTTGG	CATTCCTTTTTTCTAA	2502	261	0.104317		1
#7226	TAGTACGTCTCACTATAGC	TGCGCTTGTTAATTTC	489	51	0.104294		1
#7225	TGATACGACTCACGTTAGA	GGCTGGTTCGGTCTCC	700	72	0.102857		1
#7224	TAAAACGACTCTCTAGAGG	GCTTGTTTATTGTGTT	1932	198	0.102484		1
#7223	TAATACAACTCGGTAGAGT	TTTCCTGCCTTTCTTT	607	62	0.102142		1
#7222	TCATACGACTCACCTTAGG	AAGCTTTTGATCTATG	1375	140	0.101818		1
#7221	TAATACGAGTCACTATAGG	TGGGATCGTTGAATCC	978	99	0.101227		1
#7220	GATTGCGCCTCACTAGAGG	TTGTTTAGTTTTCGCT	573	58	0.101222		1
#7219	TAAAACCTCTCACTATAGG	CTTTCTTTTGCTCTGT	2387	240	0.100545		1
#7218	CAGTTCGACTCACAATAGG	TGCACTTTGTTTTTCC	320	32	0.1		1
#7217	TCATGCGACTCGGTATAGG	GGTTGTTTTGGGTTGT	2557	255	0.0997262		1
#7216	TAGTACGACTCGCTATAAG	TTTCTTTATTAGCCAT	2137	213	0.0996724		1
#7215	TAACACGACTCACAATAGT	TTTTTTCTTCAGATTC	1239	123	0.0992736		1
#7214	TAATGCGTCTCACTGTAGT	GGCGTGATGGTGTTTC	665	66	0.0992481		1
#7213	TAATAGGAGTCACTATAGG	GTGGGCTTTCTTTAGT	601	59	0.0981697		1
#7212	TAATACGACTTACTATTGG	CGTTTGGATGTTTTTT	907	89	0.0981257		1
#7211	TATTACAACTCTCTATGGG	TGGGGTTTACTCTGTG	2014	197	0.0978153		1
#7210	TATTGCGACTCCCTATAGG	AGGTGCTGGTTTTTTT	1290	126	0.0976744		1
#7209	TATTCGGACTCACTGTATG	TATTACGGTGTAGAGT	1347	131	0.0972532		1
#7208	TATTACGCGTCACTATAGG	ACTGTACTATTTATGA	1054	102	0.0967742		1
#7207	TAATACGACTCACTGGCGG	ATTCTTTTTTTGTTGG	1286	124	0.096423		1
#7206	GCTATGGACTCGCTATAGG	AGGTCTGGTTTTTAAT	1163	112	0.0963027		1
#7205	TATAACGACTCTCTACAGG	TTTTGTTCTGGTTTTG	1265	121	0.0956522		1
#7204	TGATACGACTCACAATAGT	TTCGTCGTTTGCGGTG	147	14	0.0952381		1
#7203	TAATGCGTCTCGGTATAGG	CACTGGGCCTTTTTTT	1178	112	0.0950764		1
#7202	TAGTACGACTCAGTTTAGG	TCTTAGGTGGTCCCGT	2128	202	0.0949248		1
#7201	TATTGCGACTCATTATAGG	TCAAATTTAGTGTCCT	1247	118	0.0946271		1
#7200	TATCACGACTCTCTATAGC	TTTCGTTTTGTGTCCT	2225	210	0.094382		1
#7199	TAATAAGACTCACTGTGGT	TAATCTGTTTTTCTTT	1210	114	0.0942149		1
#7198	ATTTAGGCCTCACTATACC	TTTATAGCGAGCTGTG	202	19	0.0940594		1
#7197	TAATACCACTCACTATCGG	TGGTCTTTTGTTGGTT	1213	114	0.0939819		1
#7196	TCAGACGACTCACTATAGT	TTTTGTTTTTTTCTTG	1290	121	0.0937984		1
#7195	TTATCCGACTCACTTTACG	TTCTGTTTGTTAATGT	2304	216	0.09375		1
#7194	TCATACGCCTCACTTTAGG	TTCCTGTAGTTTTAGA	1124	105	0.0934164		1
#7193	TATTCCATCTCACTATAGT	TACATTGCTGTATTTG	1249	116	0.0928743		1
#7192	TAAGGCTACTCACTATCGG	CCGTCGCTGGTTTTGG	120	11	0.0916667		1
#7191	TCATCCGACTCACTATCGG	GTGTCGGTGGCCGGGT	2249	206	0.0915963		1
#7190	TAATTGGTATCACTAAGGG	CTTTGTATTTTGTTTG	1107	101	0.0912376		1
#7189	TGAGACGACTCACTCTAGG	ATCGAGTGTTTAATTT	1416	128	0.0903955		1
#7188	TAATACGGCTCACGAAAGG	TCGAGTTGGGCTGGCT	646	58	0.0897833		1
#7187	GCGTATGACTCACTATTAG	TCTCTTTTTGTATGGT	1148	103	0.0897213		1
#7186	TAATACCACTCGGTATAGG	TAGTTTTGTTTGTGGT	839	75	0.0893921		1
#7185	GTAAAGGACTCGCTCTAGG	TTGACACTTTGCCCAT	1138	101	0.0887522		1
#7184	GAATCAGGCTCACTATAGG	ACGGTGTCTTATGGCC	1309	116	0.0886173		1
#7183	TAATACGACTTACTATGGC	CCTTTTTGTTTTTTTT	621	55	0.0885668		1
#7182	TAATACCACTCAGTATAGT	TTTGTTTTGTTGGATT	1194	105	0.0879397		1
#7181	GATTAGGACTCACTCTACG	GAGCTTGGTCAGTATT	1213	106	0.0873866		1
#7180	TAATACGACTCAGTTTCGG	TTTGGTTTTTTTTTTC	504	44	0.0873016		1
#7179	TAGTACGCCTCACTATAAG	TTTGGGGGTTTTTTGG	2133	186	0.0872011		1
#7178	TAACCCGCCTCACTAAAGG	GCGGTTCCCGCTCGGG	2336	203	0.0869007		1
#7177	CTAATACACTCACTATAGA	CTCTGTCTTTGATGTT	1115	95	0.0852018		1
#7176	TATTATGACTCTCTGTAGG	ATTTTTTACCGTGCAG	835	71	0.0850299		1
#7175	CCATTGGACTCACTATCGG	TCTTTTAACGTGCTCT	106	9	0.0849057		1
#7174	TAATATAACCCACTATAGG	TTTTGATTACTATCAT	1111	94	0.0846085		1
#7173	AAATATTACTCACTATAGG	ATTTTATTATTCCTTA	1400	117	0.0835714		1
#7172	TAATCTGTCTCACTATATG	TTAGAGCTTTTGTATT	1235	103	0.0834008		1
#7171	TAATACGACTCCCTGTAGC	TTTGTCTAGTGTCCTC	2066	171	0.0827686		1
#7170	TAATTCGACTCATTCTAGG	TTTGCAGAGTTTCCGG	1299	107	0.0823711		1
#7169	TAATACCACTCACTCTGGG	CGTGGGGCTTGGTGGT	1003	82	0.0817547		1
#7168	TAATGCGAATCACTATAGG	GGTTGGACTTTAATGG	1114	91	0.0816876		1
#7167	CCATACGGCTCACTATAGG	GTTTTCTTTTTTTGGG	1250	102	0.0816		1
#7166	TCCTATGACTCACTTTAGG	GTGCCTTCATTGTTTA	579	47	0.0811744		1
#7165	TAATACGCCTCACTAGATG	CAGGGTCTGGCAGGGG	875	71	0.0811429		1
#7164	TTCGACAACTCACTATAGG	CGGTTATTTCTTTGCT	912	74	0.0811404		1
#7163	GACTCCGACTCACGATAGG	TTTTGGCCTCTTTTTC	706	57	0.0807365		1
#7162	CAACCCGACTCACTATTGT	TTTCTCGGGGATCCTG	1261	101	0.0800952		1
#7161	TGATACGACTCAGGATAAG	TTTCTTAACGTTTAAC	627	50	0.0797448		1
#7160	TGATACGTCTCACTTTAGG	TGTTTCTTTTTTTTTT	708	56	0.079096		1
#7159	TAATAGTTCTCACTATAGG	GTGATGTTTGGCTTCC	1113	88	0.0790656		1
#7158	TAATACGACTCTCCCTAGG	GTTTTGGGTTGTTTGG	1088	86	0.0790441		1
#7157	TAACACGACTCCCTATAGG	TTTTGCGTTTGTTCTA	867	68	0.0784314		1
#7156	TTATGCGTCTCACTTTAGA	TGTTGTCCTTGTTCTT	1379	108	0.0783176		1
#7155	TAAAACGAATCACTATAGG	TTCGTTTTGGTTTTTG	1176	92	0.0782313		1
#7154	TAATATGACTTACTATAGC	TCTTTTGGCAAAATTT	1255	98	0.0780876		1
#7153	TAGGACGACTCACTATATG	ATTTTTTTAACTTAAT	1038	81	0.0780347		1
#7152	TAATATGTCTCACTTTAGT	ATTCGTTCATTGAGCA	1154	90	0.0779896		1
#7151	GAAGAAGACTCACTATAGA	TTATTTGGAAGGATTG	1118	87	0.0778175		1
#7150	TAATACAACTCCCTATAGT	TTTCTATATGATATTT	631	49	0.0776545		1
#7149	TAATCCCACTCACTATAGC	CTTGCGCTTTTATCTA	528	41	0.0776515		1
#7148	AAACACGACTCACGGTAGC	TTGTTTTTTCTTTGGT	1059	82	0.0774315		1
#7147	TACTAGGACTCACGATAGG	GGCTGTGGGTGGTTTT	1246	96	0.0770465		1
#7146	TAATACGACTTACTATATG	CTTGGGGTTCTATTTG	1117	86	0.0769919		1
#7145	GAATACGACTCGCTTGAGG	GTGCGTTTTTCCTCCG	1020	78	0.0764706		1
#7144	TAATAAGACTCAGTCTCGG	CAACTCTTGAGTATTG	1249	95	0.0760608		1
#7143	TATTACGACCCACTATAGG	GGTCGGTGGTTCAGTT	2334	177	0.0758355		1
#7142	TAATACGACTCATTATATG	GGTCGTTCCTTCGTTT	132	10	0.0757576		1
#7141	CTATAGGACTCACAATCGG	TATTGTTTGTGTCTGG	662	50	0.0755287		1
#7140	TAATACGACTCATTATATG	TATTTTGGCTTTTTTT	1100	83	0.0754545		1
#7139	TATTTCGCCTCACTTTTGG	ATTTCTAGTTCTAAGT	1128	85	0.0753546		1
#7138	TAATACCACTCACTATTGC	GTCTGTTGGTTTGGTG	916	69	0.0753275		1
#7137	TAATACCACTCGCTAAAGG	CGGTTTAATGTGGTTG	1541	116	0.0752758		1
#7136	GAGTACGACTCACTATCGG	GTTTTCTTTTTTTTGT	1174	88	0.0749574		1
#7135	AAGTACGACTCACTATCGG	TGTGGTCTTGCTGTGC	1348	101	0.0749258		1
#7134	TAATCCGACTCATTAAAGG	CCTCGGTTTTCGGTCT	941	70	0.0743889		1
#7133	TAATACCACTCACGGTAGG	AGCTGTTTTAATTCTG	619	46	0.0743134		1
#7132	TAATGCGTCTCACCCTAGG	ACCTCGTCCCATTCTT	1672	124	0.0741627		1
#7131	GGCTACGCCTCACTATTAG	CCTTGGGCTCTTCGTC	393	29	0.0737913		1
#7130	TAATAGGACTCCCTATGGG	GAGGGGCTGAAGTAGA	830	61	0.073494		1
#7129	GAGCACGTCTCACTATAGG	TTCGCGAGTTGTTTCG	972	70	0.0720165		1
#7128	AAATCTGACTCACTGTAAG	CTCGCTGATGATTCTT	1294	93	0.0718702		1
#7127	TAAGACGACTCACTATGGT	TTTTCTTTTGTGGTTA	2548	181	0.0710361		1
#7126	TAGTACGACTCAGTATTGC	GTTTCGTGCCGGGTCT	948	67	0.0706751		1
#7125	TACTACGACTCACTCGAGG	GATTCTATTTATTCTT	2746	193	0.070284		1
#7124	TGGTCCGACTCACTAAGGG	AATTTAGTAATTGTTG	911	64	0.0702525		1
#7123	AGATTCGACTCACAACAGG	ATTGTTTCTTTCCTTT	1211	85	0.0701899		1
#7122	TCATACGACTCTCTAAAGG	ATTGTGTACCTCATAT	2466	172	0.0697486		1
#7121	TATTACGCCTCACTGTATG	GTTAAGGTTTTTCTTA	2209	154	0.0697148		1
#7120	TAGTGCAACTCACTGTAGT	TTTTTGCTTTTGATTT	159	11	0.0691824		1
#7119	TAATCCGACTTACTATAGC	AATCAAGTTTACATTT	2176	149	0.0684743		1
#7118	AAACACGACTCACGGTAGC	GGTTTGTGTGTGTGGT	1023	70	0.0684262		1
#7117	TGAGACATCTAGCTATATG	TTCTTTTTGTTGTTTT	617	42	0.0680713		1
#7116	TTTAACGTCTCACTCTGGG	TTTAGAATTTGTTTTT	2446	166	0.0678659		1
#7115	CAATAAGACTCACTACCGA	TTAAAAATGAGTTTGA	2655	180	0.0677966		1
#7114	TGATACGTCTCACAATAGG	GTCGTGCTTTGCCTGT	2752	184	0.0668605		1
#7113	TGAGACGACTCGCTATAGG	GTCCTTTTTGTTTTGA	1455	97	0.0666667		1
#7112	GCATGCGACTCACTATACG	TTTTTTAGTATTTTGT	607	40	0.0658979		1
#7111	TACTACGTCTCACTATAGC	TTCGTTGGTGTTTTGG	428	28	0.0654206		1
#7110	TAATACCACTCAGTTTAGG	TTGATTTTCGTTCTCT	1244	81	0.0651125		1
#7109	TAATACGGCTCACTTTTGG	GTTGTTTTTCTTTGGT	1251	81	0.0647482		1
#7108	TAATACGTCTCGCTATGGC	CGGTTCGTTTTTTCTT	1143	74	0.0647419		1
#7107	GATTCCGACTCACAAGAGG	TTTTACCGTCGTTGAT	1363	88	0.0645635		1
#7106	TAATACGCCTCGCTGTAGT	TTTTACTGTTATTCAG	1276	82	0.0642633		1
#7105	TAATACAACTCTCTATCGG	GTATTTTTTGCTGACA	1105	71	0.0642534		1
#7104	TATTGCGACTCACTGTACC	ATCAGAAGTCTGCCAT	1091	70	0.0641613		1
#7103	TATTATTACTCACTAAAGG	TCGTTGGGCTTTTTTG	1633	104	0.0636865		1
#7102	TAATCCCACTCACTATTGG	TTGAAATAAGGATTCG	2141	136	0.0635217		1
#7101	TAATACGTCTCATTATAGG	TTTTTTGCTTAAAATC	967	61	0.0630817		1
#7100	GACTAAAACTCACTAGAGG	TTGTTGCCTATTTTAT	1444	91	0.0630194		1
#7099	TAATATGACTCACAACTGG	GGTGTTGGTTTTACTT	2805	176	0.0627451		1
#7098	ATGTACGACTCACTATACG	TTACGGTCTGAAAGTT	1293	81	0.062645		1
#7097	TAATACGACTCAATCTAGG	ATGTTTTGGATCTTTT	2431	151	0.0621144		1
#7096	AAATCCGACTTACTATAGG	ATGTTCTATGTGGTTT	2242	139	0.0619982		1
#7095	TGATTAGACTCGCTAGAGG	TATTTATCCCATTTCA	2245	138	0.0614699		1
#7094	TAATACAGCTCTCTATAGG	CTTTTTTGGCTGGCGG	1893	116	0.0612784		1
#7093	TAATATGACTCACGATCCG	CTATTTGATGCCGAGT	1835	110	0.0599455		1
#7092	TAATTCGTCTCGGTATATG	TTTGGTTTTTCAGGGC	1961	117	0.0596634		1
#7091	TTATAAGGCTCACTAAAGA	TCTTTTCTTGGTTTTG	2683	160	0.0596347		1
#7090	TAATACGTTTCACTATAGG	TTGGTTGGTCTTTTAG	1042	62	0.059501		1
#7089	TAATACGACTTACGATAGG	GAGTTTATGGCGGGGT	203	12	0.0591133		1
#7088	TAATCTGACTCACTCGAAG	TGTCTTTTTCCCTTGC	2176	128	0.0588235		1
#7087	CAATCCGCCTCACTAGAAG	GTTTTGTTGTTCTGTT	2313	136	0.0587981		1
#7086	TAATAAGAGTCACTATAGG	TTCTTCCTTTGGGGGG	975	57	0.0584615		1
#7085	TCATGCGACTCACTATGGT	GCTATTACTTTGTTGT	926	54	0.0583153		1
#7084	TAATGCGACTCAGTTTACG	TTATCTTAGTCGACGC	103	6	0.0582524		1
#7083	GAATACGACTCACTCGCGG	CGTGTTTTTGTCTCGT	1116	65	0.0582437		1
#7082	TAATGCTACTCACTATAGC	CTTGTCTTTTCCTGTT	1040	60	0.0576923		1
#7081	TAATTCCACTCACTATGGC	CGTGTGATTCTTTCTC	955	55	0.0575916		1
#7080	TCATATGACTCACATTAGG	GTAGTTGAATTTTGAT	1326	76	0.0573152		1
#7079	TTATACGACACACTATAGG	GTCTCTGTTTTGTTTG	1014	58	0.0571992		1
#7078	TAACAAGACTCAGTATGGC	TTTTATTGTTTTAATG	1174	67	0.0570698		1
#7077	TAATTCGCCTCACTAGAGT	TTTTTTTTTTTTGGTC	368	21	0.0570652		1
#7076	TTCGACGACTCACTATAGT	TTCGCTTTACTGTTTC	1090	62	0.0568807		1
#7075	TACGACGACTCACTCTAGG	TTTGACTATGTTTGCG	2432	137	0.0563322		1
#7074	GACGAAGACGCATGATACG	TCGGGGTTCGGAAGGT	320	18	0.05625		1
#7073	TAATACGAGTCACTATAGG	CGTTTTGTGGGGTGTG	1109	62	0.0559062		1
#7072	TAATACGCTTCACTATAGT	TTATGTCTCTACGTAG	680	38	0.0558824		1
#7071	TAATATTACTCACTCTAGG	TTTTTTTCTTTTTATT	954	53	0.0555556		1
#7070	TAATACGACCCACTATTGG	TATTTTGAGGTTTTTA	671	37	0.0551416		1
#7069	TAATACGACTCATTATACG	TTAATGGCTGTAATAA	1057	58	0.0548723		1
#7068	TAAGGCAACTCACTATAAG	GGTTGGGTGTTCGTTT	1023	56	0.054741		1
#7067	TAATGCGACTCTCTCTAGT	TGTTTTTCAGGTGTGT	1033	56	0.054211		1
#7066	TAATACGACTAACTATAGG	CTGTAATTTTAGCGAT	1015	55	0.0541872		1
#7065	TGATACAACTCACAGTAGA	TTCTTTTGAATCCCCT	1316	71	0.0539514		1
#7064	TAATTACTATCAGTGTAGG	TCGTTTTTGTTTTTGG	2413	130	0.0538748		1
#7063	TAATTCGACGCAGTATAAG	GCATCTTGAGTGTTTT	746	40	0.0536193		1
#7062	TAATACCGCTCACTATAGT	CCGGGGATTTTTTTTC	1237	66	0.0533549		1
#7061	TAATACGACTCATGTTAGG	GAGTGTTGTTTTCTTC	1277	68	0.0532498		1
#7060	TAGGACGTCTCACTATAGG	TCTCGGCTCATCTTTT	2013	107	0.0531545		1
#7059	TATTACGCCTCACCATGGG	TGGTATTGGTATATAA	1506	80	0.0531208		1
#7058	TAATACGACTCGGTTTCGG	TTTTGTTGTTTTTTTT	2037	108	0.0530191		1
#7057	TAATACGACTAGCTATAGG	TATTAGCTCGTCTTTT	2415	127	0.052588		1
#7056	TAATACGATTCAATATTGG	TTTGTCTTTTGTTTTT	1110	58	0.0522523		1
#7055	TTATGCGTCTCACTGTAAG	TCTTGCTTTGGGTTGG	1038	54	0.0520231		1
#7054	TAATCCTACTCACGATAGG	TTCTTTAGTTTTGTAG	1077	56	0.0519963		1
#7053	ATACACCACTCAGTTTAGG	GTTTATTTGTTTTTTG	2219	115	0.0518251		1
#7052	AAATACTACTCACTACAGG	GTTTGGCCTGTGTTTT	1236	64	0.0517799		1
#7051	TAATAAGACTCACCATACG	TGTTTGTTTTTCTTGG	715	37	0.0517483		1
#7050	CCATACGTATCACTATAAG	CGTCACTTTTTTTTTT	213	11	0.0516432		1
#7049	TTATGCGACTCATGATAGG	GTTTCGTTGGTTTGTC	1298	67	0.0516179		1
#7048	TTATACGAGTCACTATAGG	TTTGTTGTTTGGAGTT	1183	61	0.0515638		1
#7047	TAATACGTCACACTATAGG	TTTATAAGGGTGTTTT	291	15	0.0515464		1
#7046	TAATTTGACTCGCTATCGG	CAGTATTATTTTATTT	157	8	0.0509554		1
#7045	TTAAAGGGCTCAGTATAGG	GGCTTTGGGTTTTTTT	2066	105	0.0508228		1
#7044	GCACAAGACTCACTAGAGG	TTTGGCTTTTGTTTGT	2312	117	0.0506055		1
#7043	TCACACGACTCTCTATAGG	ACATTTGATCTGATCT	1364	69	0.0505865		1
#7042	TCATTCGGCTCACTATTTG	TTTTTTTTTTAGTTTT	734	37	0.0504087		1
#7041	TAATACGTCTTACTATAGG	GTCGTTGGTTTTTTTT	1155	58	0.0502165		1
#7040	TAGTCCGACTCACTCTTGG	GTGTTTTTTGTTTCTT	2530	127	0.0501976		1
#7039	GAATACGACTGACTATAGG	CGTTTGTTTTCTATGG	2411	121	0.0501866		1
#7038	TAAGAATTGTCACACCAGG	TTTCTTCGTTTAATTA	121	6	0.0495868		1
#7037	TAATATTACTCACTATGGG	CGCTTCCTTTTTCCAT	1069	53	0.049579		1
#7036	TAATACGACTCTCTTCTGG	TATGGGCATAGGTTTT	324	16	0.0493827		1
#7035	TAATCCGCCTCACTTGAGG	GGTGTGGGTATTTTTG	1946	96	0.049332		1
#7034	CAATATGACTCACCAGAGG	CGTTGGGCGCGGCTTG	2488	122	0.0490354		1
#7033	TAAGGCGACTCACTGTTGC	TTGTTTTCCTTGTTTT	1068	52	0.0486891		1
#7032	TAATACCAATCACTGTAGG	GTTCTTTTTTGTTCCG	1027	50	0.0486855		1
#7031	TAATGAGAATCACTATAGG	GGGCGTTTTTTTGTCT	886	43	0.0485327		1
#7030	TGGTATGCCTCACTATAGG	CTTTTTGTTTTTGTTT	1279	62	0.0484754		1
#7029	TAATAGGACTCATTATAGT	TACTTAAGTCATGAAT	826	40	0.0484262		1
#7028	TAAAACCGCTCACTATGGG	TTTTGGTATGTAAAGT	992	48	0.0483871		1
#7027	TAATATGCATCACTGTGGG	AGTATATTTTGTTTCG	2254	109	0.0483585		1
#7026	TTATACGACTCTCTTTTGG	AGCGCGTTTAGTATTC	2703	130	0.0480947		1
#7025	TAGTTAGACTCAGTATAGA	AATGTCTTTGTTTGTG	2124	102	0.0480226		1
#7024	TAATCCGACTCAATATAGA	CCTTGTCTTGCTCAGG	500	24	0.048		1
#7023	TAAGGGAACTCACTTTAGG	GCCTCTTGGTTAAGTT	1024	49	0.0478516		1
#7022	TAATAGAACTCATTCTAGG	GGGATTTTTTTGTCTG	1046	50	0.0478011		1
#7021	TTATTCGACTCATTATTGG	GGTTTGCTTTCGTTAG	1236	59	0.0477346		1
#7020	TAATACAACTCACCATCTG	TTTTCTTTATGGGTAT	1239	59	0.047619		1
#7019	TATTTCGACGCACTTTAGG	GTTAGGTTCTTTTGGG	168	8	0.047619		1
#7018	TTATGCAACTCATTATAGG	GAAGATGGGGTTGTTG	1030	49	0.0475728		1
#7017	TGATACGACTCATTATAGG	GGCGTCATTCGCTAGG	1914	90	0.0470219		1
#7016	TACTACAACTCACTACTGG	CTTTTGGTGTGTGCTT	1267	59	0.0465667		1
#7015	TCTTATGACTCACTGTAGT	TATTTTATTCTAGGTG	1937	90	0.0464636		1
#7014	TTGTACGGCTCACTATAGG	ATGATACTGTGATAGG	1164	54	0.0463918		1
#7013	CAATCCGCCTCACTTTTGG	CGGTTTTAGTAAGTTG	1229	57	0.0463792		1
#7012	ACATAACGCTCACTATAGC	TTTTTGTGTTTTTTCT	670	31	0.0462687		1
#7011	TAACACGACTCTCTATAGA	CGTAGTTTTCTTGGAG	1147	53	0.0462075		1
#7010	GAATACGACTCTCCCTAGG	TTGTCTGTGTTTTTTT	1062	49	0.0461394		1
#7009	TAATATGACTGACTATAGG	TTTTAGTTTTGTTTTA	999	46	0.046046		1
#7008	GAATTCGACTCACTTTGTG	TTTTAGACTGCTGGAT	813	37	0.0455105		1
#7007	TAATAGGACGCACGATAGG	CTGCTTGGGGTTTTGT	2176	99	0.0454963		1
#7006	TAATACGACTCCCCATAGG	TGGTTGTGGGTCACGG	2662	121	0.0454545		1
#7005	AAATATGACTCACTTTACG	TGTTTTGTTTGTGGTT	1276	58	0.0454545		1
#7004	TATTACGATTCACTATAGG	GTTTTTGGTGTTTTGG	994	45	0.0452716		1
#7003	TAATCCGTCTCACTATGAG	GGTTCGTGCCCATATT	1215	55	0.0452675		1
#7002	TGATACGACTCATTATAGG	TGTCATTTATATGTGC	1578	71	0.0449937		1
#7001	TAATAGGCCTCAGTATGGT	TTGTGTATTTAGTAGT	1047	47	0.0448902		1
#7000	TAATATGAGTCACTATAGG	GTTTGCTTCTATTGGA	2299	103	0.0448021		1
#6999	TAAAGAGGCTCACTATTAG	GTGTTTATGTCTTGAT	1232	55	0.0446429		1
#6998	TAAGACGCCTCACTATGGG	TTGTCCAATGAATTAG	1010	45	0.0445545		1
#6997	AAATAGGACTCACAAGGGG	TCGTCTCATTGCCTTC	1202	53	0.0440932		1
#6996	TAATACGACTCGCTCGCCC	TTTTCTGGGTTTTATT	1069	47	0.0439663		1
#6995	TATCAGGACTCAGAATAGG	TTTCTTGGTCATCTTC	1116	49	0.0439068		1
#6994	AACTACGACTCACTCTTGT	GTCTTGTCCTTTTTCG	1162	51	0.0438898		1
#6993	TAATACGTATCACAATAGG	GTTTTTACTTTTAGTA	298	13	0.0436242		1
#6992	TAAAACGTCTCACACTAGG	CGGTAACTAACGCTGG	1331	58	0.0435763		1
#6991	TAATACGTCTCAGTATCTG	GTCTAGGGGTCCTTGT	2344	102	0.0435154		1
#6990	TAATAGGACTTACTCTAGG	TTCGATATTGTATGCT	1242	54	0.0434783		1
#6989	TAATACGACTTACCATAGG	TGAGATTTCTTCTGTG	1060	46	0.0433962		1
#6988	TAGGATGACTTTCTATAGG	TTTGCGGTCGTTTTGT	692	30	0.0433526		1
#6987	TGCTACGACTCACTATTCG	GTTTTGGAGTGTGGCT	2597	112	0.0431267		1
#6986	CAATTCGACTCATTATAGA	GGGTTGTGGTTTTTAG	2277	98	0.0430391		1
#6985	TACTACGACTCCCTATAGG	TTTTCCCTTTCTTTGC	1278	55	0.043036		1
#6984	TGATTCGACTCACCCTGGC	CTGTTTTCAAGGTGTC	1332	57	0.0427928		1
#6983	TAATGCAGCTCACTATACG	TTTGATCGCATAGGCT	678	29	0.0427729		1
#6982	TTATACGACTATCTATAGG	TTGTTTTTTTACGTTG	1197	51	0.0426065		1
#6981	AATTACGAATCACTATGGG	GTTATGTCTGTGCAAT	798	34	0.0426065		1
#6980	TAATACGATTCACTATAGG	GCAGCTTGCGTCCTTT	1104	47	0.0425725		1
#6979	TAATAGTACTCACTAAGGG	TCTTTTTTTCTTTGTT	1903	81	0.0425644		1
#6978	AAAGACGACTCACTATCGG	GTGTAGGGGGGTTGTT	1175	50	0.0425532		1
#6977	CATAACGGCTCACTTTAGG	TTTGAGTTTGGTGCTG	1270	54	0.0425197		1
#6976	TACTACGACTCAGTTTAGC	GTCTATCTTCTTCGTG	2376	101	0.0425084		1
#6975	TAATCCGTCTCACTTTTAC	TTCTTTGTTGTTTTTT	1687	71	0.0420865		1
#6974	TATTACGGCTCACCATAGG	TTGCCTCGGGTATATT	618	26	0.0420712		1
#6973	ACTTTTGACTCAGTATAGT	CTTGCCGGGTTGTTGG	1332	56	0.042042		1
#6972	GCAATTGACTCGCTATAGG	TAGCCGGTTAATTTTA	2617	110	0.0420329		1
#6971	TAATACAACTCACTACGCG	CTGGTTGAGTGTTGTA	833	35	0.0420168		1
#6970	AATTACGACTCACATATTG	CTGTTATTTTTTTTGG	1003	42	0.0418744		1
#6969	CATTTCGACGCACTATTGG	GCCAGATGTCGGGCGT	1076	45	0.0418216		1
#6968	TAATACGAATCACTACAGG	GCGGTTTTTTGGTTTC	1372	57	0.0415452		1
#6967	GTACACGACTCAGTACTGG	GTGTCATTACGGTGGG	459	19	0.0413943		1
#6966	CAATAAGTCTCACTACCGG	ATTTGTTTATCGGTTT	1198	49	0.0409015		1
#6965	TAATGGGACTTACTATAGG	ATACTCACTCGTTTTG	196	8	0.0408163		1
#6964	TAGTACGGGAAAATGAACC	TTTGGTTCTCTTTATG	147	6	0.0408163		1
#6963	TAATAGGTCTCAGTATACG	GTAGTCGGGGTGTCTC	467	19	0.0406852		1
#6962	GATTATCACTCACTCTAGG	TCTTATTCTGTTCGTG	1017	41	0.0403147		1
#6961	TAATACGACGCGCTAGAGG	TTGTTGTCATTGTTCT	1291	52	0.0402789		1
#6960	TAATACGACGCAGTTTAGG	GTGTAGTCTTTCATTT	2160	87	0.0402778		1
#6959	TAATTAAACTCCCTGTAGG	TGTGGTTTTCGGGGGT	1244	50	0.0401929		1
#6958	TGGAACGAATCCCCATAGT	TTTTGGTTTTTTTGTT	2342	94	0.0401366		1
#6957	TAATACGACTCCCGATAGG	TAGCTTTTTTTTTGAC	897	36	0.0401338		1
#6956	GTATCCAACTCACTACAGT	TTGTGGTGTTTTTTTT	1250	50	0.04		1
#6955	TAATACGACACACTATAAG	GTTTTCTAGAGTGTGT	1051	42	0.0399619		1
#6954	TAGAACGTCTCAGTATAGG	GGTTGCTTTGGTGGTA	929	37	0.0398278		1
#6953	TAATATGACTCACAGTATG	TCGAATGGCTTTGTGT	2392	95	0.0397157		1
#6952	TAACTGCACTCACTATAGG	ATATTTTTTTTTTTTT	758	30	0.0395778		1
#6951	TAATACGACTCATTTTAGC	TTGTTTCTGAACTGTA	2026	80	0.0394867		1
#6950	TAGTACGGCTCACTATAGG	GTGGTGGGCTTCACGT	2432	96	0.0394737		1
#6949	TCATAGAGCTCACTATAAG	GTTTACTCAGCGCTTT	1242	49	0.0394525		1
#6948	GTTAATGACTCACTATCGA	CCTTTTGGTTATTTAT	2308	91	0.0394281		1
#6947	TGCTACGACTCACCACAGG	TTTACAGTAAAGTTGG	330	13	0.0393939		1
#6946	TAATAGAACTCAATATGGG	TTGGTTTTAGTTGTGT	1144	45	0.0393357		1
#6945	TAAGAGGACTCACTATCTG	TTGGTCTTGTATTTTC	662	26	0.0392749		1
#6944	TGATCGGACTCACTATGAG	GCTCGTGCATGTCGTT	2258	88	0.0389725		1
#6943	TAATCCACATCACTACAGG	TGTTTTTTTGGATTTT	1208	47	0.0389073		1
#6942	CTTATTCGGTCCAAACGGG	TTAGCGATGTTTTCGT	103	4	0.038835		1
#6941	TAATACGTCTCACTAAGTG	TGGCGGGGGGCTTCCG	1188	46	0.0387205		1
#6940	TAATGCGTCTTACTATAGG	ATTGGGTGTGTTTGTT	181	7	0.038674		1
#6939	TAGTACGTCTCACTAAAAG	ATTGATTTTTTTCGTT	1089	42	0.0385675		1
#6938	TAATAAGCCTCACCATAGT	ACTGCTTATTTCTGGG	2446	94	0.0384301		1
#6937	AACTACGACTCACGATATG	AGGTTGTTCTCATTTT	2316	89	0.0384283		1
#6936	TAATGCGATTCACTATAGG	TTTTTAGTTGTTTTCG	1277	49	0.0383712		1
#6935	TAATACGAATCAGTAAAGG	TTGTCGTCTTTTTGGG	2064	79	0.0382752		1
#6934	AAATAAGACGCACTCTAGG	CGGTTCTTTTTTGGGG	1150	44	0.0382609		1
#6933	TAACCCGACTGACGAGTGG	ATCGTTTGTCTTACTG	497	19	0.0382294		1
#6932	TACTATGTGTCAATGGAGG	TTTTTATTGTTTGTTT	105	4	0.0380952		1
#6931	TAGTACGACTCAGTATCGG	TCATTTTTTTGTCCTG	948	36	0.0379747		1
#6930	AAATGTGGCTCACTATAGC	TCACTTTCTTCCGTTC	1318	50	0.0379363		1
#6929	TAATAAGACTCATTGTAGG	TCTTGGTTCGTGTTTG	976	37	0.0379098		1
#6928	ATATACGCCTCACAATAGC	CTGGGTTTGTGACAGT	1401	53	0.0378301		1
#6927	TTATACGACGCACAATTGG	GTTATTCTTTAATTCC	344	13	0.0377907		1
#6926	TAATCCGACTAGCGACTCC	TTGCGTTTGACGCTGG	159	6	0.0377358		1
#6925	CAATAAGACTCACGATTTG	GTTCATTTGACTTGCA	1221	46	0.037674		1
#6924	TAATACGAATCACTACAGG	TGCGACTTTGCTTCCC	1168	44	0.0376712		1
#6923	TATTAAGACTTACTAAAGG	TGTTACTCTCGTTAAA	2445	92	0.0376278		1
#6922	TAGTAGGACTCACCCTTGG	TATTTTTGGATTGAAT	294	11	0.037415		1
#6921	TAATGGGACTCACTAGTTG	CTTCCATGTTTTTTTC	1818	68	0.0374037		1
#6920	GGCTAAGACTCACTTTAGC	GGTGTTTTTCTTTTTG	2327	87	0.0373872		1
#6919	TAGTATTACTCACTCGGGG	TTTTTTGTTTCAGTTT	348	13	0.0373563		1
#6918	TCACACGAGGCACGATAGG	GTGTTTGATGTTTTTG	431	16	0.037123		1
#6917	AACTACGACTCACTGGTGG	GTTTGTTTTGGTTTTT	1401	52	0.0371163		1
#6916	TAATAAGTCTCGCTGAAGG	GTTTTGTAGTCTTTAT	1078	40	0.0371058		1
#6915	TGATATAACTCGCTATTGG	TTTGTTTCTTTCTATT	1325	49	0.0369811		1
#6914	TGATGCGACTCACTAACCG	TGTAATTTCGTATACT	1434	53	0.0369596		1
#6913	AAATAGGGCTCACCATAGG	ATGGTTGGTGCTGAAA	1111	41	0.0369037		1
#6912	TCATGCGACGCACTATAGG	TTTTTCTGCTAAGTTT	763	28	0.0366972		1
#6911	TCATTTGACTGGCGAGTGG	TTTCTGTTTTTTTGTT	273	10	0.03663		1
#6910	GAATGCGCCTCACTTTAGT	CTATTGAGGTGTTACT	1719	62	0.0360675		1
#6909	TAATACTACTCACTATACG	AGATGTCTTGTTATGA	167	6	0.0359281		1
#6908	TAATTCGACTCAATAGAGG	TGCTTTTTTGACATTA	1253	45	0.0359138		1
#6907	TAAGATATCTAACCATAGT	TCTCGTTTGTCTTAGT	168	6	0.0357143		1
#6906	TAATATGACTCAGGCGAGG	GTCTTGGTTTGCTTTT	1319	47	0.0356331		1
#6905	TATTACTACTCACTCTGGG	GACGGTTTGGTTTGTT	225	8	0.0355556		1
#6904	GGATAGTACTCACTCTACG	TTTTTTTTTTGGTTTT	648	23	0.0354938		1
#6903	TGAGACGACTCACTATACG	CCTGGCTATTCACCCC	1381	49	0.0354815		1
#6902	TAATACGGCTCACTTTTGG	GTTGTTTTTTTTTCGT	1049	37	0.0352717		1
#6901	TAATCTACCTCACTATGGA	AACATTAGTCTGTAGA	1166	41	0.035163		1
#6900	TATTACGACTCTCTGTATG	TGTCGGGCTTTCTTGT	1025	36	0.035122		1
#6899	TAATGATACTCAGTATTGG	GTTTTTTCGGTTGCCC	1140	40	0.0350877		1
#6898	TAATTCTACTCACTATTCG	TTGTCACCGTTGTTTT	2026	71	0.0350444		1
#6897	TAATACGGCTCACTCTTGA	TGACTGTTTGGTTATG	1685	59	0.0350148		1
#6896	CAATAGAACTTGCTATAGG	GTCTGTTTGGGGTTTT	1118	39	0.0348837		1
#6895	TAATAGTCCTCACTATAGG	CGGGGGCGTCAGGGTA	2037	71	0.0348552		1
#6894	TGATCCGACTCACTATCTG	TGGCTTTTTTTTCATA	1493	52	0.0348292		1
#6893	TAATTCTACTCACTAGAAG	TATTATTTTCTTGTAA	1236	43	0.0347896		1
#6892	TTATTCGACTCATGATAGG	CGGGGCTTGCGGACGT	604	21	0.0347682		1
#6891	TAAGTGGACTCACAATAGA	TGTGTTGTGTTTTGTG	1123	39	0.0347284		1
#6890	TGATAGGACTCGCTATCGG	CAGACCCATAAGTCTT	1383	48	0.0347072		1
#6889	ACCCACGACTCACTCTTGG	GGTTTTAAATTATTTC	1386	48	0.034632		1
#6888	GAATACGACTTACTATTGG	GTTTGGGATTCCCGGT	1300	45	0.0346154		1
#6887	TACTACGAATCACTGTAGG	CATAGCGAGTTGTTCT	319	11	0.0344828		1
#6886	TAGTCCGCCTCACGATGGA	TTTCGTCTTTGAGCTT	1394	48	0.0344333		1
#6885	TAATACGACTGCCTATAGG	TTTGTTGTATTGTTCG	2156	74	0.0343228		1
#6884	TGATACGACTCACAACATG	TTTACGTGGGTTGTAC	204	7	0.0343137		1
#6883	AAATACGAATCACTGTAGG	TCGCCGTATCTTTGGC	1167	40	0.0342759		1
#6882	GAATACGTGTCACTATAGG	TCGATTTTTATTTCTG	1170	40	0.034188		1
#6881	AAATTGGACTCGCGATAGA	CGTCGCTCTGTGGTTG	1492	51	0.0341823		1
#6880	TAATCCGACTCACGCGACG	TTCTCGGCCTGTTAGG	2078	71	0.0341675		1
#6879	TGATAAGTCTCACAATAGC	GTTGCGTTCTAGTCTT	235	8	0.0340426		1
#6878	TATTACGCTTCACTATGGG	ACTTAATTATTTTTCG	2204	75	0.034029		1
#6877	CTAGACGACTGGAGATAGT	TCTTTAGTGGTCAATT	147	5	0.0340136		1
#6876	TAGTAAGACTCACTAACGG	AGGTTGCCTGATTTTC	353	12	0.0339943		1
#6875	TAAAGCGACTCAATAGAGG	CCTTGTTTAAAGCTCT	265	9	0.0339623		1
#6874	TAATACTATTCACCATGGG	TGAATCTTCACTTATG	562	19	0.0338078		1
#6873	TATGACGACTCGCTATTGG	AAGTTGTCTATTTTGT	1276	43	0.0336991		1
#6872	TAATAGCACTCAGAATAGG	GTTGTCGATTATTTTT	1248	42	0.0336538		1
#6871	GAAAGCGTCTCACTATGGA	TCGTTTGTGGTTTTGT	119	4	0.0336134		1
#6870	TAATGCGGCTCACTATGAG	ATTGGTTAGTAGTCGT	2530	85	0.0335968		1
#6869	TACTACGCCTCAGTAGAGG	TTCTTTTCTGTGTTTT	1221	41	0.033579		1
#6868	TATTACGCCTCACGTTCGG	GTTATTTTTCTGGTTC	2234	75	0.0335721		1
#6867	GAGCACACCTCACTATAGG	GGTCATGGCTTGGCGG	1976	66	0.0334008		1
#6866	TAACGTAACTCACTATACG	GTTCTGTCGCTTTGCT	390	13	0.0333333		1
#6865	TAAGGGCTGGTACTAGAGG	GGCTAGATTTATTAGC	120	4	0.0333333		1
#6864	TAATGCCACTCACCATGGA	GTTCTTTCGTTGTTCG	511	17	0.0332681		1
#6863	TATTACTACTCACTGTAGG	ATGCATAAGTATCGGC	1774	59	0.0332582		1
#6862	TAATGCGACGCACTATACG	GTTCCTGTATGTTTGT	1235	41	0.0331984		1
#6861	CGATACTACTCACGATAAG	TTTGTGGTTCTTCGTG	1146	38	0.0331588		1
#6860	TCTTACGACTCACTAAGTG	TTTGATCTAGTATTTT	1214	40	0.0329489		1
#6859	TAATACTACTCGCTATCGG	TTTTTTTCGATTCGTC	913	30	0.0328587		1
#6858	TGTTGTGACTCACGTGAGG	ATTGTTTTCTTTCCCT	2411	79	0.0327665		1
#6857	TAATGCCACTCACTTTAAG	TTTGGTTTATTTTTTT	1009	33	0.0327056		1
#6856	TAATACGACTCAATTTGAG	ACCTCTTTTTGTTTTG	215	7	0.0325581		1
#6855	TAATACGATTCAGAGGAGG	TCCGTGTTTGTTTTGT	1046	34	0.0325048		1
#6854	TAATAGAACTCAGTTACGC	TTTTGTGTTTATTTTT	1204	39	0.032392		1
#6853	TAATACCACTCACGCTGGG	TTTACTATTCATTCGG	1143	37	0.032371		1
#6852	TACAACGCCTCACGGTGAG	GTTTCTGGGTTTTCGG	587	19	0.032368		1
#6851	TAATTCCACTCACAATGGG	TGTGTTTGTGTTTTTT	2110	68	0.0322275		1
#6850	TAATACGAGTCACTAGAGA	TTTTGTTCTTATTATA	964	31	0.0321577		1
#6849	AAATTAGACTCACTGCCGG	ATATGTTCTTTTTATT	1151	37	0.032146		1
#6848	TAAGAAGACTCAGTATGGC	AATTTCGTTTTGTTTT	843	27	0.0320285		1
#6847	TAATGCGACTCAATCTCGG	TTCCTTTTGTGGGCCG	1187	38	0.0320135		1
#6846	TAATACGAGTCACTTTGGG	TTTTGGTTTCGTGGTG	750	24	0.032		1
#6845	TAATACGACTAACTATAGA	TTTTTTCTTTATTTTT	375	12	0.032		1
#6844	GAAGAAGACTTACTACAGT	TCAATCTTTTTTTATG	250	8	0.032		1
#6843	TAATAGGTGTCGCTATAGG	GCTTTTTGTATTTTTG	1001	32	0.031968		1
#6842	TAATACGACTCAGAACCGG	GTGGTTTGCGGGGGTG	849	27	0.0318021		1
#6841	CAATCCGACTCATTATGGG	TCTGGTTTGGGGGTTG	2107	67	0.0317988		1
#6840	AGAGAGGACTCACAATAGG	TTTGTAGGGTTTGTTT	1353	43	0.0317812		1
#6839	TAATGCCACTCACACTCAG	GCGTTGCTACTTTGTT	850	27	0.0317647		1
#6838	AAAAACGCCTCACTAGAGT	GTTCCTTACTATTTTT	126	4	0.031746		1
#6837	TAATACGATTCACTATTAG	GGTTCTCCTTTGTTTT	126	4	0.031746		1
#6836	TAAAACGGATCACTAGAGA	TTTGGTTTTGTTTCTC	1292	41	0.0317337		1
#6835	GAATACTACTCACTATAGA	TTATGTATAGTATTAC	1198	38	0.0317195		1
#6834	TGATACAACTCACTATGAG	TCTTTTTTTTCAGTGG	1200	38	0.0316667		1
#6833	CAGACGAACTCGGTATAGG	GTTTTTCCTAGCTACG	158	5	0.0316456		1
#6832	AGTTGCGTCTCGCTATAGG	GCTTGCTTTCGTTTTC	1297	41	0.0316114		1
#6831	TTTTACGACTCTCTACCGG	TTCCTGAGACTCGGCT	1267	40	0.0315706		1
#6830	TGAATTGACTCACCATAGG	GTGCTATCGGGAGTAC	1299	41	0.0315627		1
#6829	TAAAACGCATCACTATCGG	TGGTTTGATTTGGGTG	1236	39	0.0315534		1
#6828	TAATACGACTCTTTATAGG	TCTAGTTGGTTGTTTG	2157	68	0.0315253		1
#6827	TAATATGCCTCACTACACG	TGTTAGTGTCTCCTGT	2164	68	0.0314233		1
#6826	TGATTGGACTCACTAGCGA	TTTTATTCTTTCGTGT	1084	34	0.0313653		1
#6825	GAATACGACTCATGATCCG	TGTTTTATGGATGGTC	1152	36	0.03125		1
#6824	CCCGAGGACGCTCTATAGG	TCCTTGGGGTTTTTTG	128	4	0.03125		1
#6823	TAATAGTACTCACTATCGG	GGTTTTTGGGGTTCTG	1090	34	0.0311927		1
#6822	AACTAGGACTCACTACAGT	TGTATATCAAATTTTC	1026	32	0.0311891		1
#6821	TTATTCGCCGTACTAGAGG	TTTTTTTTTTGTTTTT	802	25	0.0311721		1
#6820	TTATCCGACTCAATAAAGG	ATCGGGCTTGGCGATT	1960	61	0.0311224		1
#6819	TAATAGGAATCACGGAAGG	CGGTTGAATGTTTTTG	611	19	0.0310966		1
#6818	TTATACGACTCAATATAGT	TTATGATCAGGACTTA	2931	91	0.0310474		1
#6817	TAATCCGACTCAGTCTGGA	CCGGAAGGTATTTGAA	645	20	0.0310078		1
#6816	AACTACGTCTCACTATGGG	ATGTGCCAGATTCTGA	1328	41	0.0308735		1
#6815	TAATAAGACTCATTAGAGG	CTTCGCCCTTTTTGAG	1136	35	0.0308099		1
#6814	TAATGCGACACACTATAGG	CGTTGCGCATTTCCTC	844	26	0.0308057		1
#6813	GAATATGAAATATTAGAGG	AGTTTTTATAGCTTAG	715	22	0.0307692		1
#6812	TAATATGATTCACTATAGG	CTTTTTCCTTTTCTTC	1205	37	0.0307054		1
#6811	TACTACATCTCACTATGGG	TTTTTTCTGGGTTGGT	1238	38	0.0306947		1
#6810	CATTGCGACTCTGTATTGG	CATTTTGTGTTTTCTT	1206	37	0.0306799		1
#6809	ACATAGGACTCGCAATAGG	TTCATTCTTATATTTT	2608	80	0.0306748		1
#6808	TAACAGGGCTCACTGTAGG	TTTTGGTTTTTGTTTG	2218	68	0.0306583		1
#6807	TAAAAGGACTCACTATATC	TTTTCGTCACGTGACT	2153	66	0.0306549		1
#6806	TGATACGCCTCACTTTATG	GGGCTTGTGTTTTGGG	947	29	0.030623		1
#6805	TAATACGATTCACTATGGG	GTCCAGGGCTGTGTTT	1151	35	0.0304083		1
#6804	TGAAACGACTCTCTACAGG	CAAAATGTTGTTGTTT	658	20	0.0303951		1
#6803	GAATTCGTATCACTGTTGG	TACTTTCGTGTTTTGT	1021	31	0.0303624		1
#6802	TACTGTTGGTGGCTATAGG	TTAGTAGTTGTTTTGA	758	23	0.030343		1
#6801	TGACACGACTAACTATAGG	CATAAAGTTTTTATTC	824	25	0.0303398		1
#6800	TAATACCACTCACGTTGGG	ATGAACTCATAGCATT	2011	61	0.0303332		1
#6799	TAATACGAGTCTCTGAAGG	TTTGCCTTTTTCTTCT	693	21	0.030303		1
#6798	CATTACGACTAACTATAGG	TTTGGTCTTTTGTTCT	396	12	0.030303		1
#6797	TTATAGGACACACGGAGTG	TCGGGTGTTTTTGGTT	132	4	0.030303		1
#6796	TCATGGGTGTCACTATTAG	TTGTTTGTTCGTTTTT	727	22	0.0302613		1
#6795	TGATTCGCCTCACTGGAGG	TTTTTGCCGGTTTATG	496	15	0.0302419		1
#6794	TGACACGACTCGCTATGGC	ATGCTTTATGTTATGT	1060	32	0.0301887		1
#6793	TAATTCTACTCACTAAGGA	GGTTTACCTGAGTTGG	1061	32	0.0301602		1
#6792	TATGACAACTCAGTATAGA	GTGTTTGCTTGGTTGT	398	12	0.0301508		1
#6791	TAACACGACTCGCTAGCTG	TGTGTTCTAGTTTGGT	365	11	0.030137		1
#6790	TAATAAGCCTCATTATAGG	TTTGTTGTTTGTTTGC	1195	36	0.0301255		1
#6789	TGATTCCACTCACAATCCG	GTCGTTCTTCCCTTTG	664	20	0.0301205		1
#6788	TCCTCAGATTGAAGATAGG	GGTATTCCACGCTTTG	1229	37	0.0301058		1
#6787	TATCACAAAGGTCGATATG	GTTTGTGGTTTCTTTT	299	9	0.0301003		1
#6786	TAAAACGACTCTCGATACG	GTGTTTGTCAGGTGTG	699	21	0.0300429		1
#6785	TAATTAGTTTCACTAAAGG	CGTTGTTTATGGCTCC	1199	36	0.030025		1
#6784	TAATAACCCTCACTATACG	AGCTGTTTTTTAATTT	900	27	0.03		1
#6783	AAACCCCACTCATTATAGA	AGTAGTTTGTTTTTGT	100	3	0.03		1
#6782	TATGACGACTCTCTACAGG	TTCTTCTGTCTTTTGG	1104	33	0.0298913		1
#6781	TAATACCACTCACCTTAGG	TTGCTTATTCTTTTAC	1072	32	0.0298507		1
#6780	CTATACGACTCTTTATAGG	GTGTTTGTTCCTCTGT	1040	31	0.0298077		1
#6779	TAGGACTATGGACTATAGG	TATCTTTTTGCTTCTC	1141	34	0.0297984		1
#6778	ATATATGACTCACTAAACG	TTTTCTTTAGTTATTC	940	28	0.0297872		1
#6777	TAATACGACTTAATCGGGG	TTGTCCGGTTGGTTTG	504	15	0.0297619		1
#6776	TAGTAGGACTTGTTATAGG	TTGATCGGGGGGCAAT	101	3	0.029703		1
#6775	TTTTACGACCCACAATAGG	GTTTTTGATCCTTATG	1215	36	0.0296296		1
#6774	TCATGGTACTCACTAAAGG	TTTTCTTGTTCTTTAT	1317	39	0.0296128		1
#6773	GCATGCGACTCAGGATCGG	GTTTTGGCTTTTCTTT	2771	82	0.0295922		1
#6772	TAGTTCAACTCACAATGGG	CCATTCGCTCCAGTTT	372	11	0.0295699		1
#6771	TAATCCTCCTCACAATAGG	TGTTCACTTATGGTAC	947	28	0.0295671		1
#6770	TAAAACGCATCACTATCGG	TTTCATTGTTGTTCAG	677	20	0.0295421		1
#6769	TAAGACTACTCACTAGAGG	TAGTCTCCAATAGTCA	2475	73	0.0294949		1
#6768	TAATAAGGCTCACTATGGT	GTTTACCATTCGTTTT	1221	36	0.029484		1
#6767	TAATACCACTCACTAAACG	TACATCTCTGAGGTTG	476	14	0.0294118		1
#6766	TAATACCACTCACGTTTGG	GTTTTGTTTTTTATTA	1330	39	0.0293233		1
#6765	TGCAAAGTATTAATATAGG	CTTCTTGTTTATTTTG	273	8	0.029304		1
#6764	CATTAGGACTCACTGTACT	GATAGTTTGGTGGATC	683	20	0.0292826		1
#6763	AAATACGACTCATGGAAGG	GTCTGGTTCGCCTGTT	1438	42	0.0292072		1
#6762	TAATACGACTGACTAAGGG	TTCAGTATATCTTAGT	2060	60	0.0291262		1
#6761	TTCTACTACTCACTATAGG	TTTTCGACGAGTCATT	1822	53	0.0290889		1
#6760	TACTGCGACCCACTGGAGG	ACCTTCTTTCTTTTTG	724	21	0.0290055		1
#6759	TATTACGAATCAGTGTAGG	AATGTTCCTGGTTCCA	483	14	0.0289855		1
#6758	TATCACGACTTAATGTAAT	GGTTGGTTTCTATTCG	345	10	0.0289855		1
#6757	TCATACGACTCAGTTTAGT	TTTTTGGTGTTTTTTT	1001	29	0.028971		1
#6756	TAAGATGACTCGCTATAGA	TTTTAGTTTTGGGCCG	1004	29	0.0288845		1
#6755	GAATACGACTGACTAATGG	ATCTCTTGTTTGTTGG	2359	68	0.0288258		1
#6754	TAATTCAAATCAGTGTTGG	GAAGTTTTACTATATA	451	13	0.0288248		1
#6753	TAATACCAATCACTTTAGG	GTTTGTTCTTTTTGTT	1147	33	0.0287707		1
#6752	GAATGGGACTCACTCGGGG	GTGTTAACTTTTGTAA	1009	29	0.0287413		1
#6751	GGGTACGAGTTACTGGAGG	GGGTTTTTCTCTTGGT	523	15	0.0286807		1
#6750	GATTTCTAGGCTGTATACG	TTTTTTCTTTTTGCTT	279	8	0.0286738		1
#6749	TATTGCGACTCACCTATGC	TTAGTGCTTTATGCTG	1221	35	0.028665		1
#6748	TAATGGGTTTCACTAGAGG	TGTTTTTCTTTCTGCG	1957	56	0.0286152		1
#6747	TAATACGACCCACTATGGG	GACCTCTTTTTTGCGG	1224	35	0.0285948		1
#6746	AAATACTACTCACTTTAGG	TTTGATTGGTATTGGG	1364	39	0.0285924		1
#6745	ACATGCGACTCACAACAGG	AAACATTCATGTATTG	2798	80	0.0285919		1
#6744	TGCTACAACTCAGTTTAGG	ATTTTCATGTGCTCTC	630	18	0.0285714		1
#6743	TAATACGACTCACGACCGT	ATGGCCCTTTTGTTTT	490	14	0.0285714		1
#6742	TAATATGAGTCAATTTAGG	TTTATGTTTTTTTATT	245	7	0.0285714		1
#6741	TATTACGATTCACTATAGG	CCTGATTTTTGTTCGT	1261	36	0.0285488		1
#6740	TAAGACTACTCACTAGAGC	TGGGTCGTTTTATTTT	1968	56	0.0284553		1
#6739	CAATACGAGTCACTCTAGG	TTTGTTTTAGTGTTGA	2427	69	0.0284302		1
#6738	TTATACGACTCAGCAGTGG	TTGCCGTTTTCTATGC	1373	39	0.028405		1
#6737	GGCAAGTACTGAGGATTGG	GTGTTTAATCTTTCGT	1374	39	0.0283843		1
#6736	TAATAAGTTTGGCTAAAGG	CTCTTAATCTTACTGT	602	17	0.0282392		1
#6735	CTAATAGGAATGACTACGG	GTTCTTTCTTTTGTAG	2374	67	0.0282224		1
#6734	GAATAGGACAGATTATATT	AATTGTTGCTTTCTGG	390	11	0.0282051		1
#6733	AAAATCCACTCACTATGGG	CCGTTGGTTGTAGTTT	1066	30	0.0281426		1
#6732	GACTACGCCTCACGATATG	AAGTGGGTTACCGTCT	1174	33	0.028109		1
#6731	GGACCCTACTCAAGATGGG	CGTGCCCCAAGTTCTT	1248	35	0.0280449		1
#6730	TATTACAACTCGCTGTTGA	CTTCGGCGCGTGTAGT	2711	76	0.0280339		1
#6729	TGGTACAACTCACTAAAGT	GCTCTTCGCTCTACCT	1358	38	0.0279823		1
#6728	TAATAGGGCTCAGGATAGC	TTTTTGGTGTCTTTGT	358	10	0.027933		1
#6727	TGATACGACTCAATATAGG	CGCATTTAGTCGTCCA	1111	31	0.0279028		1
#6726	TGATACTTTTAACTATTGC	TGTATTTCCTTCCTTC	538	15	0.027881		1
#6725	TCAGACGTCTCACGATAGA	AGTCGTCCTGGCGGGT	1402	39	0.0278174		1
#6724	TACGACTACTCATTATGGG	TCTTGTTTTGTTTTTG	360	10	0.0277778		1
#6723	TGAAGGGACTCAATATAGG	GGTACGTTTTTCGGGT	216	6	0.0277778		1
#6722	TCCTACGACTCGGTATAGT	GTAACGATTTTGATTC	2594	72	0.0277564		1
#6721	TGATGGGAAGCACTATTGG	GATTGTTTTTCTTTCG	1081	30	0.0277521		1
#6720	TAGTACGACTCACTAGTGC	GTAGGAGAATTTTTGG	613	17	0.0277325		1
#6719	TAATACGACTTACTATAAC	GGTTGGCTTTTTGCTA	2308	64	0.0277296		1
#6718	TACGATGGCCAGCCAGAGG	GTTTCTGTTGTGGTGT	1337	37	0.0276739		1
#6717	TAATACCACTCACTGTCTG	TGGCTTGTTGTGTAGC	1050	29	0.027619		1
#6716	TAATACGACGCAGGATTGG	TTTTGCGTTGATATTT	1702	47	0.0276146		1
#6715	TAATAGGACTCATTTTAGG	CTTTGTTTTTTACTTG	145	4	0.0275862		1
#6714	TAATGGGACTCCCTGTAGG	TCCAACGAAAGATTCC	363	10	0.0275482		1
#6713	CGCTACTACTCACGATTGG	TTCATGTTTCATTCGG	1236	34	0.0275081		1
#6712	TAATACGATTCACTATAAG	GGTTGTTTTGTTGTTT	2400	66	0.0275		1
#6711	AAATTATACTATTTAAGGG	GTTTCGTTCCTTCTTT	1238	34	0.0274637		1
#6710	TAATCCGACTCGTTATAGC	TTTTGTGCCAGGTTGT	2151	59	0.0274291		1
#6709	TAATCCGACGCACGTTAGG	ATTTCAGCGGGCTTCC	1167	32	0.0274207		1
#6708	TAACACTACTCACTATAAG	ATTTTATGTTTTTGAG	1058	29	0.0274102		1
#6707	TAATACGACTATCTATGGG	TTTTTTTTCGATTTTG	511	14	0.0273973		1
#6706	TAACATAACTCAGTGTAGG	CGGCGTCTATTTGTTG	1096	30	0.0273723		1
#6705	GCATACTACTCACTATAGG	ACGTAGAGTTGCCCTC	2194	60	0.0273473		1
#6704	TTAGCCGACTCAGTAGAGA	TTTCTAGGTCTTTATT	2708	74	0.0273264		1
#6703	TAATACGACACACTAGAGG	GATGTCATTTGTTTTT	2343	64	0.0273154		1
#6702	TGACACGACGCACTATAGC	TTTTTGGCCTGTTTAC	955	26	0.0272251		1
#6701	TATTCCGATTCACTAGAGG	TCTGAATCATTTTCCT	1031	28	0.0271581		1
#6700	GATTACGACTCATTCTTGG	TGGTCCTTTTTGGCAT	1400	38	0.0271429		1
#6699	TATGAAGACTAACGGCAGG	TTGTCCTGTTATTTAC	1253	34	0.0271349		1
#6698	GTCCTCGATTCTGTTTAGG	TACCAAGGTGGATCGT	1032	28	0.0271318		1
#6697	TACTACGACTCACTTTCTG	AGGGTAGTGTTACTAT	1254	34	0.0271132		1
#6696	TTTTACGACTCTCTCTACG	TTTTTTCGTATGGAGT	1998	54	0.027027		1
#6695	TACTACGACTTGCTTTAGC	TCTGGTTTTTCTCGTA	148	4	0.027027		1
#6694	GAACAGGTAACATTGGCGG	TATTTTCTGTTGTTTT	1111	30	0.0270027		1
#6693	TTCTATGACTCACTATGAG	GATGTTTTTTTCGAAT	1595	43	0.0269592		1
#6692	TAATAAGATCGACTATGGC	TTGGGTTTGGTTGATG	1188	32	0.026936		1
#6691	TAATACGAATCGCCATAGG	GGGATTGTCGTTTCCA	297	8	0.026936		1
#6690	TAGCACGTCTCGGTTAGGG	CTTTGTTCTTTCAAAT	780	21	0.0269231		1
#6689	TAATAAGACTAGGTATCCG	TCTTTGTTTTGGGTTG	743	20	0.0269179		1
#6688	TGAGACGACTCATTATATG	GTCTTTTTATTTTTGT	521	14	0.0268714		1
#6687	TAATACGACTTTCTATAGG	GTGGTGATGGGTTTTG	1008	27	0.0267857		1
#6686	TAATATGAATCACTATGGG	GTTCTGTTTTGTGTTT	972	26	0.026749		1
#6685	TGATACGACACACGATAGG	TGTTTTGGATTTGTGT	1047	28	0.0267431		1
#6684	TGATGCGACTCAGTAGAGT	TCTATAGAGTTTGTTT	1348	36	0.0267062		1
#6683	TAAAAGGAATCACTATAAG	TGCAAGTTTCGTGTGG	1012	27	0.0266798		1
#6682	TAACACGACTCAATATATG	TACTTTGAGTTCTTGT	1087	29	0.0266789		1
#6681	TAATAAGGCTCACAGGAGG	TTTTTGTAGAGCTGGT	1800	48	0.0266667		1
#6680	CAATTCGCCTCAGTACCGG	TTTGGTTGCTTTTTTG	563	15	0.026643		1
#6679	TAATACTACTCGCTATAGG	CCTTGTCTGTTGGCCT	2255	60	0.0266075		1
#6678	TGATACGGCTCACGGGAGG	TCTCTGTATTCGGCTG	1242	33	0.02657		1
#6677	TGGTACGGCTCACGATAGC	TACGACTGTTTGGTGT	867	23	0.0265283		1
#6676	TATTTCGACTCAGGAGCGG	GGGTGTTTATTATCTT	2564	68	0.0265211		1
#6675	AAATCCGACTCACCTTAGT	TTAACTTTATCTTTTT	528	14	0.0265152		1
#6674	GAACATGTGGCACTCTAGG	TTCTGAGTTTTCTGAT	2565	68	0.0265107		1
#6673	TAATCCGATTCACTATAAG	CCAATTTGTATTTTAG	679	18	0.0265096		1
#6672	TTGTACGAATGATTGTAGG	TTTCCTCGAGTTGCTG	679	18	0.0265096		1
#6671	TTAAGCGACTCTGTGTAGG	TGTTCTTTGAACTACA	1321	35	0.0264951		1
#6670	GAATCCGTCTCACGATGGG	TTGTTTTCTTCTTTCG	1285	34	0.0264591		1
#6669	TACCCCGACTCACTGTTGG	GGTTCGTTGTTTGTTA	2385	63	0.0264151		1
#6668	TACTAAGAAGTACTATAGG	TTTATGTGTTTGGTTG	303	8	0.0264026		1
#6667	TAACACGGCTCACTAGGGG	TTTTGTTGGGTGTTTT	1288	34	0.0263975		1
#6666	AAATACTAATTAGTATGGG	TGTCTAGCATCTGTGT	1023	27	0.026393		1
#6665	TAATACGACACATTTTAGG	TTTATTTATTTGTTCA	912	24	0.0263158		1
#6664	AAGTACGACTCACTTTTGA	TGGCACTACCATTTAT	608	16	0.0263158		1
#6663	TAAAACGACTCTTGATAGG	TTTTTAGGGCGTTCTT	342	9	0.0263158		1
#6662	TACTAGGGTTCCGAATAGA	GAGAGGTTCATCGTCA	1293	34	0.0262954		1
#6661	TAATTCGACTCAGAAGGGA	CGCTTTGGGCGTTTTT	1065	28	0.0262911		1
#6660	TAATACGAGTCACTATTGG	TTGTTTTTTTGTTTTT	2132	56	0.0262664		1
#6659	TAAGACGATTCATTGATGG	TTTGTCTGTCTATTCG	1181	31	0.0262489		1
#6658	TAGTGAGAATCACTATGGG	TTTTCCTTTCGTTCTT	534	14	0.0262172		1
#6657	TAATACGGCTCACATGAAG	CTTAGATTGTCTTTGT	1262	33	0.026149		1
#6656	GAAGAGGATTTACGAGAGG	TCATCTTCACGTGCCT	2334	61	0.0261354		1
#6655	TAATGAGGCTCTAACGGGG	TTGATTGACTTGGTTT	1569	41	0.0261313		1
#6654	TTAGAGGACTCTTAATAGG	GGATTACGTGGTTCTC	1302	34	0.0261137		1
#6653	TAATGCGACTCTCTGTACG	TCTCGTGTCTTATTCG	2376	62	0.0260943		1
#6652	TCATAGGGTTCTCTAAAGG	TTTTCTTGCGCCTTGC	115	3	0.026087		1
#6651	TAATTCGATTCAATAGAGG	TTAGTTTTCGATTTTT	882	23	0.0260771		1
#6650	TGATATGCCTCACGATAGT	TGTTTGTTGGTTTTTT	2226	58	0.0260557		1
#6649	TAATACGAGTCACTATAGA	TTTCTTATTTTCCAGT	384	10	0.0260417		1
#6648	TAATACAACTGACTCTAGG	TAGTCATAACATGTAC	1191	31	0.0260285		1
#6647	TAATACATAACAGGATCGG	GTTACATTGTCATTTT	1845	48	0.0260163		1
#6646	TTGTACGGTTGACTAAAGG	TTTTGCCTGTGTGCGT	1192	31	0.0260067		1
#6645	CACTACGACTCAATATAGC	TTCGTTTTTTATTTTT	1385	36	0.0259928		1
#6644	TAATACTATTTGCGACAGG	GGCACTCTTGCTTGTT	154	4	0.025974		1
#6643	GAATACGACTCCCGATTGA	CGTTCTTTAGTTATTT	1272	33	0.0259434		1
#6642	TTATATGACTCCCTACAGG	CCTTTCTTCGGCCTTG	2082	54	0.0259366		1
#6641	TACTACGACTCACCAACCG	TGTGTTCGTCTTTTGT	1004	26	0.0258964		1
#6640	AACGAAGACTCACTAGAGG	TTGGGTTTGAGTTCTA	1005	26	0.0258706		1
#6639	AAATACAACTCGTTATAGG	ACTGGTTGACCTTTTG	1394	36	0.025825		1
#6638	TAATATGACGCACGATTGG	GATTGTGTTTCTATCC	2636	68	0.0257967		1
#6637	TATTGCAACTCACGATGGA	CTTTGAGGTTTTTTTT	2560	66	0.0257812		1
#6636	AATTATCGCTCACTAGAGG	CTTGTTTGTCATCCTG	854	22	0.0257611		1
#6635	TAATACGAATGAGTTGAGA	GATTCGCCGACGTTTG	1903	49	0.0257488		1
#6634	GAATACGTCTCACTAGCGG	TGCGCTTATGTGGTTT	1204	31	0.0257475		1
#6633	TAATGCGAATCTGTAGAGC	GTCTGTTTTGTTGTTT	738	19	0.0257453		1
#6632	TAGTACGGCTCACGATAGG	GCGTGGTGTGTTTTGC	1361	35	0.0257164		1
#6631	GGCCTCCTAGGTAGCCAGG	TTCTTATTTTACTTTT	2295	59	0.0257081		1
#6630	TTGTCCGACTCATTATGGG	CTAGAGTATTTGGTTG	234	6	0.025641		1
#6629	AAAGACGAATCAGTAAAAG	GGCTAGTTTTTTGTTT	391	10	0.0255754		1
#6628	CGATTCGACGCACTAGAGG	GGTTTCTCTGCGGCTG	1175	30	0.0255319		1
#6627	TAATACGACTGTCTATAGG	GTACATGTGTTGTTTT	1136	29	0.0255282		1
#6626	AGAAAGGACACTAGGCAGG	TTTGTTGTTTAGGGTC	666	17	0.0255255		1
#6625	TAATATTGGTGGCTATAGG	GTTGCATTTCTTATTT	1217	31	0.0254725		1
#6624	AAGTACGTCTCACTAGAGG	TTTTGGCTTTTGGTTT	2358	60	0.0254453		1
#6623	TAATACGACTCATGGTAAG	GTCTTGTCATTTCTGC	904	23	0.0254425		1
#6622	TAATTCTACGTCGGAGAGG	TTTGGTGTGTATTTTC	118	3	0.0254237		1
#6621	TAGACCGATTCACTCTAGG	GATCTGTTAGGGTTTT	669	17	0.0254111		1
#6620	TGATATGCCTCACTTTAAG	TCTTCTGGTCAGTTGG	433	11	0.0254042		1
#6619	GATTTAGACTCTCTATCGG	TTTGTACATTTTTCTA	1339	34	0.0253921		1
#6618	AAGTAGGACTCACTAAATG	TCAGTGTTTCTTTTTG	512	13	0.0253906		1
#6617	GACCACGTCTTACGGTAGG	TTTTAGTTCTTTTTTG	1418	36	0.0253879		1
#6616	TACTACGATACAATTTGCG	GGTTTTTATTATTCGG	197	5	0.0253807		1
#6615	AAATAGTACTCACTATAAG	TTTTTTTTTTCATTTT	1815	46	0.0253444		1
#6614	TAATATGACTCATTTTGGG	CCTTTTTTGGGTTTTT	1973	50	0.0253421		1
#6613	TATCACGACTTTATAGAGG	GCCTGTTCTATTAGCG	987	25	0.0253293		1
#6612	TAATCCGACTAAGTATAGG	CTTGGAATTTTGCTCT	2053	52	0.0253288		1
#6611	CTAAGGCGTCTCACGATAG	AATCACCATCGATGTT	1027	26	0.0253165		1
#6610	TACAAAGCCAGATTATAGG	TTTTGTCGTTTGGTTG	158	4	0.0253165		1
#6609	TACTACGACTCTCTGTTCG	GTTGTCAGGAACTCTT	1225	31	0.0253061		1
#6608	TAATAGGGATCACGGAAGG	CTCTGGCTTCTGTTTT	2097	53	0.0252742		1
#6607	TTGCATGACTCACTATATG	ACACATGTATGTCTTT	673	17	0.02526		1
#6606	TAGGATGATGCACTATAGG	TTGATTGCGGTTTTTC	317	8	0.0252366		1
#6605	TAATATTACTCACTAGATG	AGACTATCTCCTTCTG	2102	53	0.0252141		1
#6604	TAATATGACTCACTATGTC	AGGTTGGATTCTTTGG	119	3	0.0252101		1
#6603	TCTTACGCATCACTATAGA	TCTTTTTTGGTTGTTG	516	13	0.0251938		1
#6602	TCCTGCGATTCACTGGGGG	GCGTCTTCTTCTTTTT	2342	59	0.0251921		1
#6601	TATTTCGACGCACTCTAAG	GGTCTTCGATTATTTG	1271	32	0.025177		1
#6600	TAATCCGACACACTATAGG	GCTTTTTTGGGATCTT	1192	30	0.0251678		1
#6599	TGGTACGACAAACTATCTC	GAGGTGTCGCGGGCTT	477	12	0.0251572		1
#6598	TAATATGGTTCACGATGGG	ATTGCCTCCGCTCTTT	1075	27	0.0251163		1
#6597	CCTGACGCCTCACTAAAGG	CAAAATGTGGGTTGGA	2550	64	0.025098		1
#6596	TAATACGTCTCACAATACG	TAGTTCGGTGGTTTAG	2313	58	0.0250757		1
#6595	TGGCAAGACTAACGAAAGG	TGGTACGCTTTCTCTG	1237	31	0.0250606		1
#6594	TAATGTAACGCACTCAAGG	TTTTTGGGTCACTTGT	2115	53	0.0250591		1
#6593	TTTAACGACTTAGTAAAGG	TGTTAGCTTCGTTATT	1357	34	0.0250553		1
#6592	AAATACGACTCAGGTGACG	TGTTGTTTCTACTTTT	1198	30	0.0250417		1
#6591	TAATAAGAATTACAATGGG	GTTTAGTCAATTCATC	1958	49	0.0250255		1
#6590	GGGTAGGACTCACTTAAGC	TGTGTCTAGTTTGTTG	1280	32	0.025		1
#6589	TAATACGAGTCACCACAAG	TCACTCTGGATTTTTT	2242	56	0.0249777		1
#6588	TAGGACGACTCACAATAGC	TCTTTGGTTGGTGGTA	1362	34	0.0249633		1
#6587	CTATACGCCTCATTATAGC	GTTTTGTTTGTTTGTT	1362	34	0.0249633		1
#6586	TATTTGGTTGCACTATAGG	TTTACTGTTTTCGTTC	1042	26	0.024952		1
#6585	TTATACGACGCGCTATGGG	TTATTTGCTTAAATTA	2568	64	0.0249221		1
#6584	TGACTCGCCTGGGTATATG	GGGTCCAGTCTGCTTG	321	8	0.0249221		1
#6583	TACTATGACTCATGATAGG	TGTTGTGTGTTGGTTC	1204	30	0.0249169		1
#6582	GAAGACGACTCACTCTTCA	ATTCTGAGTTTGGTTA	2770	69	0.0249097		1
#6581	TAAAAAAACTCAGTTTAAG	CTTTTTCTTGGGGTCC	1044	26	0.0249042		1
#6580	TTACGCGGTTTAGTATAGG	GGTTCGTAGATTCGTC	1004	25	0.0249004		1
#6579	TACTACTATTTACTTGGGG	TCCCTTGTTTTGTCTG	1205	30	0.0248963		1
#6578	AACTACTTCACACGACAGG	TCTTCCGATCTTGTTG	603	15	0.0248756		1
#6577	TCAACGGACTAATTAGAGG	TAATCTTCCATTTCCA	402	10	0.0248756		1
#6576	TATTGCGACTCGATCGAGC	TGTTCTGCTGGTTTTC	1367	34	0.024872		1
#6575	TATTGAGGCTCTGGATAGG	TTTGTTGTCTTCTTTT	965	24	0.0248705		1
#6574	TCATATGTCTCGCTATAGG	CCTTTTCTTGCGGTTT	1167	29	0.02485		1
#6573	TAATGGGGCTTACTATAGC	GCGATGATGAGTTTTT	161	4	0.0248447		1
#6572	TTACAGGACTCCGAATTGG	TGTTCTTAGTTTTTTT	1290	32	0.0248062		1
#6571	GAATGCGAATCACTATAGG	CGTGGTTTTTATGTTT	646	16	0.0247678		1
#6570	TATGACAACTCCCGATAGG	ATTTTTGTGAGCTTTG	1175	29	0.0246809		1
#6569	TTTTAGGAGTACGTAGAGG	TTTCCTTGGGTTATTT	1216	30	0.0246711		1
#6568	TATTACGACTCCGTACAGT	GGTTTCACTTTCTTTT	1135	28	0.0246696		1
#6567	TAATACGACACACTAGGGG	TGTGTCGTGGTGTAGG	1825	45	0.0246575		1
#6566	TCATGAGACTCACATTAAG	TTCTTTTCCTTGTTTT	1137	28	0.0246262		1
#6565	TAATATATCTCGGATTAGC	TCTTTTTCTTGTTTCG	1179	29	0.0245971		1
#6564	TGATATAACTCACTGTACG	TGTAAGACTGAGCTCT	610	15	0.0245902		1
#6563	TTCTGGGACTCGACCGAGG	GTTATGTTTCCACTTT	1383	34	0.0245842		1
#6562	TAAACCGATTCAGAAAGGG	TGTTCGTTTTTCTTAC	896	22	0.0245536		1
#6561	TAGAACGAATCGCGGTAGG	ATATTCTTTTTTCATT	1222	30	0.0245499		1
#6560	TAATAGGAAACAAAAGGGG	GTCGTTGTTTTTGTCT	2200	54	0.0245455		1
#6559	TAATAATCCAAACCATAGG	TTATTGGCTTGGTCTT	163	4	0.0245399		1
#6558	ACATTCGACTCTCTATAGT	GTTTTTAGCGAATCAG	1265	31	0.0245059		1
#6557	TATGAAAAGGAACTATCGG	GAGAATTTCGGATCAT	2531	62	0.0244962		1
#6556	TAAAATGACTCACTTTTTG	TGTATTTTTGCAGAAT	1103	27	0.0244787		1
#6555	CAAATCGACACACTATAGG	ATCGTCATAAAGTTCG	1758	43	0.0244596		1
#6554	TAATATGATTCACTATAGG	GCGTATTGCCTTTTCG	1882	46	0.0244421		1
#6553	TATTATGGCTCACTAGAGT	GGGGTTTTTGTTGACT	941	23	0.0244421		1
#6552	TACAAACATTCTCTTTAGG	TTGGTCTCTTTTTGGT	778	19	0.0244216		1
#6551	GCCTAAGGTGACTAGGAGG	TGTTGTTTTCTTCTTT	1761	43	0.0244179		1
#6550	TATTACTACTCAATAGGGG	TTTTTTTCGTTCGGTT	1271	31	0.0243902		1
#6549	AGATAGGACTCAATATAGG	CGAACTGTTTATTCTT	1107	27	0.0243902		1
#6548	TAGTACGACTGGTTTTGGG	TTTCGCTGGTTATGTT	2544	62	0.0243711		1
#6547	TGATACTCCTCACTATAGG	ATTCCGTTTGAGTGGT	1272	31	0.0243711		1
#6546	TAAGATGACCCACAAAAGG	TTTTTGTTTTGGTGTT	1231	30	0.0243704		1
#6545	TAATTCGATTCACGGTATG	TTTTTGTTTCTTCTCG	1396	34	0.0243553		1
#6544	GCCTGAGGGATTCGATAGG	TCTTCCTCTAGTGCTC	1027	25	0.0243427		1
#6543	CATTTGGACTCAATATAGG	GTTATTACTTTTGTTT	1356	33	0.0243363		1
#6542	TCATGCGACTGATTATAGC	TAGCTTTCTCTTGATT	370	9	0.0243243		1
#6541	TACTTCTACTCACTATAGG	TCTTTCTTGGGTTTTT	987	24	0.0243161		1
#6540	TAATACGAGGAACTATAGG	GGGTCTTGGTTTGATT	988	24	0.0242915		1
#6539	GAAGACTAGTCACCAAAGG	AGGTTCTAGTTTTGGG	247	6	0.0242915		1
#6538	GAACACGACTTACTATAGG	TGTGTTTTGGATTTTT	1443	35	0.024255		1
#6537	GAATACGAATCACGATAGG	TATTGAGCGGATCTTG	2268	55	0.0242504		1
#6536	TGATTGGACTCATTATAGG	GACTGGTTTAGTTTTC	1155	28	0.0242424		1
#6535	TTATTCGTTTGACTATAGA	TGTTCATGGGTTTTAT	165	4	0.0242424		1
#6534	TAATAGGAGGAATTGTTGG	TGTTTGTATTGGTCGA	1074	26	0.0242086		1
#6533	TAAGACGACTGCCTTTAGG	TCTCTTTGTGGGTTTG	1158	28	0.0241796		1
#6532	TAATAAGACTTACTAGAGA	GATGATCTTGTCCTAT	455	11	0.0241758		1
#6531	TAGGACTAATAACGATGCG	AATGCTTCTGTAAGCG	331	8	0.0241692		1
#6530	TTATATGACACAGGATAGG	TTAAAGTTGTCGTTAT	1200	29	0.0241667		1
#6529	TTTTACGAGTCTGTTTAGG	GGTTTTACTCTTGGTA	1201	29	0.0241465		1
#6528	GAATAGGATTGCCTATGGG	TTTTCTGTTGTTATTT	787	19	0.0241423		1
#6527	TGAGACGAAACAGGATCGG	CTCAACTTCTTCGTCC	663	16	0.0241327		1
#6526	TAATATAAATCTGGATACG	TTTTTTTCGTTTTTCC	1699	41	0.0241318		1
#6525	TGAGACGAGTCACAATCAG	CTTTTTATTAGTCCTT	1037	25	0.024108		1
#6524	TAATACGACTTTCTCTAGG	TTCTTTTTAGCTTTTC	2116	51	0.0241021		1
#6523	GTATATGACGGAATATAGG	CTCCGTTCTTTCTGAA	664	16	0.0240964		1
#6522	CGAATACGAGGTCTATAGG	CGTATTTTGGTTCCTC	915	22	0.0240437		1
#6521	TTTAACGACTTTCCAAAGG	ATTCTTGGGACGTTCG	2331	56	0.024024		1
#6520	TGATTCGACTCAATTTAGG	GGTTCCCTCTTTCAAG	2415	58	0.0240166		1
#6519	TACTACCACTCAGGCTAGG	TGTTTTGGGTTTTGAT	1041	25	0.0240154		1
#6518	TGCTATGACTTAGGATACG	TTGCGTCTTGTTCACT	2625	63	0.024		1
#6517	TACTCAGAATAATTATAGG	CCTTGTGTTGTTCTTT	1125	27	0.024		1
#6516	TAATTCGATTCACTAAAGG	TTGGTGGTTGGCTTAT	1000	24	0.024		1
#6515	TAATACGAGTCACTATTCC	TTGTGGGTTTTAGTTG	250	6	0.024		1
#6514	TAAGACCACTCACGATAGA	GTTTTTAATTGCTTGC	1292	31	0.0239938		1
#6513	TATTTTGACTCGGGTTTGG	AGTTGTTGGTAATTTA	1042	25	0.0239923		1
#6512	TATTAGGTCTTACGATAGG	ATTATTTCTGGTCATT	2254	54	0.0239574		1
#6511	CAAAACGATTTAAGAAAGG	TTTGGTTTTTTCGTGG	334	8	0.0239521		1
#6510	TAATATGAGTCACTTTAGG	TTCTTAAAAGTCTTAG	585	14	0.0239316		1
#6509	TAAAACGACTCGTTATGGG	TGTTTGGCGTCTTTTG	2133	51	0.02391		1
#6508	TATTCCGAATCACTATAGG	GTCGTATCTTCGTTTA	1297	31	0.0239013		1
#6507	TAATAGGACTCTCTTTTGG	CTGGTGGTGGGGTGCT	921	22	0.0238871		1
#6506	TGATGCTTCTCACTATAGG	TTTTTTGCTTTAATTG	921	22	0.0238871		1
#6505	TAATACGATTCACCATAGG	TTTGGTTTGTGTTGTT	921	22	0.0238871		1
#6504	CGATTCGACTAACTATTGG	TTCTATGTTTATCTCA	1174	28	0.0238501		1
#6503	GGATGCCACGCGGTATGGG	CTGTTGTTTCCAATTT	755	18	0.0238411		1
#6502	AAATGCTACTCACGATAGA	TATAAATGAGTGAACC	923	22	0.0238353		1
#6501	TAGGATGACTGACTATAGG	AAGCCGTTGTTTTTGG	1259	30	0.0238284		1
#6500	TAATACGAGGCAGTACTGG	GGTTGGCTGGTTCATT	1218	29	0.0238095		1
#6499	TAATGGTACTCACTATTCG	GTGTCGGATGTTTCGG	756	18	0.0238095		1
#6498	TCATAGGACGTACTATAGG	AGCCTCTCGGTTTCGT	588	14	0.0238095		1
#6497	TAATACGACTATCTCTAGG	TTTACGTGGTTTCGGT	546	13	0.0238095		1
#6496	TATTACGACCCAGTATAGG	CGAGCTTGGCTTACTT	1219	29	0.02379		1
#6495	TTATGGGACTCCGAGGGGA	GTTCTTGGTTTTGCCA	757	18	0.0237781		1
#6494	TTTTACGACGCACGAAAGG	GGTTCGTGTGTTCTTT	715	17	0.0237762		1
#6493	TTTGACTGCTCATGAGAGG	GCCTCTCTATTTTCTG	1389	33	0.0237581		1
#6492	TAGTTCGACTCTCTAGAGG	GCTTCTTCCGTTTTTG	1221	29	0.023751		1
#6491	TGTTTCGACTCACCATTGA	CGTGAAACTTTTTGTT	2779	66	0.0237496		1
#6490	TGTTACGACTCAAGGTGGC	GGTCAACCTATTACAC	1096	26	0.0237226		1
#6489	TAGTTCGACTCACAAGACC	TCGTTCGTTTTTTTGG	633	15	0.0236967		1
#6488	CTATTAAACTAGGCATAGG	TGTCTCGGTTGTTTTT	1140	27	0.0236842		1
#6487	TTCTGCTTGCCACACGAGG	CGTAGTTTTGACTTTT	1395	33	0.0236559		1
#6486	TAATTGGTTTCACGAGGGC	CTGCTTTTCTTGGTCG	930	22	0.0236559		1
#6485	TAACTCGAATGGGAATGGG	TCGGTTTGGTCTTTCT	592	14	0.0236486		1
#6484	GAATACTTTTCACAGGTGG	GTTATCGGGTGTACTG	1311	31	0.0236461		1
#6483	GACTAGGGGTCATTCCAGG	CGGGTCTATCGTTTTT	423	10	0.0236407		1
#6482	TAATAGGACACAGTAGAGG	TTTCGTCTTCTATTCA	2372	56	0.0236088		1
#6481	TTATACAGTTTGCTGGAGG	ATATTTGCGTTTGTTG	1059	25	0.0236072		1
#6480	CTGTACGGCTCACGACTGG	GTGTTTTAGTTTTTCT	2080	49	0.0235577		1
#6479	TAACGAGTCTCAATAGGGG	TTTTTCTTTCGGGTTG	1104	26	0.0235507		1
#6478	TTATACAACGCACTAGAGG	TCTGTTCTTTTTTTTT	1190	28	0.0235294		1
#6477	TAGTACGATTCTGTATTGG	GCTTGGATTTCTTTTC	1148	27	0.0235192		1
#6476	TAAAATGAATCACGATTGG	GTTCAGTGTTTTCCCG	808	19	0.0235149		1
#6475	TGAAAAGCCTCACTATCGG	TTGGTTTTCTTTTGTT	2298	54	0.0234987		1
#6474	TAATACGACTAAGTCTGGG	CTATTTTGTGTTTTTG	1065	25	0.0234742		1
#6473	CAAGCCGACTCACTAGGTG	TTTCGGGCTCACTTTC	128	3	0.0234375		1
#6472	GACTTCTATTCAGTATAGG	GTTTGCTTTGCAGTTG	683	16	0.0234261		1
#6471	TAGTTGACCTCACTACAGG	TTCGCGTCTGTTTTGG	1238	29	0.0234249		1
#6470	CAATACGCCACACTATAGG	TTGGGTTTTATCCTGT	2350	55	0.0234043		1
#6469	AAAGACGAGTCCCTAAATG	TGTTCTTTTGTCTTTT	684	16	0.0233918		1
#6468	TCATTCGACTCACCAGGGG	CTTTCATAAGTCGGTT	1240	29	0.0233871		1
#6467	GAGTACGATTCACGATAGA	TATTCGGCCTTTCTTC	1240	29	0.0233871		1
#6466	TAAGACGCCTCCATGTAGA	TTTTATGTAAGTTTCG	2053	48	0.0233804		1
#6465	TAATATGCCTCACCATCGG	CGTGGTTTGGGACGAC	1326	31	0.0233786		1
#6464	AAGATCGACCGAGGGTAGG	TTTTTCTTTTTTCTAC	1284	30	0.0233645		1
#6463	TTAGAAGACGAGTTATAGG	TCTCCTAAACTTGCGT	386	9	0.0233161		1
#6462	ACCTAAGAGTCGGTTTAGG	ACTCTTCTGTACTTCT	1330	31	0.0233083		1
#6461	TAATGTGATTCACGATAGA	TTTGTTTTGTAGCAGT	2103	49	0.0233		1
#6460	TAAGCCGACTCAGTAACGC	GTTGCTCTTGATTGCA	644	15	0.0232919		1
#6459	TAATCCGACTGAATAGAGG	CAATTTTGATCTTTGG	2405	56	0.0232848		1
#6458	TAATACGACTCGTTATGTG	TCATATAGTGGTTTCT	988	23	0.0232794		1
#6457	TAATATCATTCATTGTAGC	GTTGCTCTGTGTCTTT	1160	27	0.0232759		1
#6456	TTTTCCCACTCAGTATGGC	TAACATGTTTATTTTT	2494	58	0.0232558		1
#6455	TATTACGACTCAATGTAAG	GTTTTAGGTTTCTTTG	1935	45	0.0232558		1
#6454	TAATATGACTCATAATGAG	ATCTCTTGTTTTATTA	1892	44	0.0232558		1
#6453	TAATAAGCCTCACTGTGTG	GTGTTGGGTTTTATTG	1204	28	0.0232558		1
#6452	TGTTTCGACCCAGGTTTGT	GGTAATTTTTCTCAGT	344	8	0.0232558		1
#6451	TGTGACTAGTCACTATAGG	AGTACGAAGTTCTTTC	172	4	0.0232558		1
#6450	TAGTACGACACACAAGTGG	TCGTCACTTATTTTCC	1549	36	0.0232408		1
#6449	TAATAAGACTTAGTATAAG	ATTGTCCGCGTTCGCA	2195	51	0.0232346		1
#6448	GATTAGGACGCACTACCGG	AAGGCACTTGTGTTCG	2929	68	0.0232161		1
#6447	GACTCTGATTTCCGAAAGG	CTTTCTAATTTTTGTA	1164	27	0.0231959		1
#6446	TAAGACTACTGACCATACC	TTTTTTTGATGGGATT	302	7	0.0231788		1
#6445	GAACACTAATCACGATTGG	TATACGGTTTTAATTT	2028	47	0.0231755		1
#6444	ATTAGGACTCAAGAAGGGG	GGTGGTGTTCCCTTCT	777	18	0.023166		1
#6443	TGTTTCCACTCACTAAGGA	GTTTCTTCGTACAGTC	1339	31	0.0231516		1
#6442	TTATAAGACTGACTATAGG	TTTAGACTAGTTGTCT	1167	27	0.0231362		1
#6441	TAGTACGACTTACTATAGG	AAGTTCCTGATCGGTG	2381	55	0.0230995		1
#6440	TACTACGACTCACTAGCTG	CTTTACACATTATGGA	910	21	0.0230769		1
#6439	TATAACGACTTAGTACAGC	CGCATCGAGTTTTCTC	1214	28	0.0230643		1
#6438	GAATTTCACTGTATAGAGG	TGATTTCAGGTCTATA	1214	28	0.0230643		1
#6437	TCATAGTATTCAATATAGG	GTCTCAGTAGTTGCGT	1259	29	0.0230342		1
#6436	TAACACGGCTCATTATTGG	TTTTGTGTTTTCGGGT	1303	30	0.0230238		1
#6435	TAGTACGACTCGCTAGAGT	TTTGGTAGGTTGTTTC	2563	59	0.0230199		1
#6434	TAATCCGACTCCTTGTAGG	GCCTATCGTCTCGTGT	1868	43	0.0230193		1
#6433	CAAAATGACTAGATTTGTG	GTGGTTTTTGTCGTTT	391	9	0.0230179		1
#6432	GATTACGACACACTGAAGG	GTCTTTTTGAATTTTT	2607	60	0.023015		1
#6431	TAATTCGTCTTGCTAGAGG	GAGTTTTTGTTTTTTT	956	22	0.0230126		1
#6430	CACTACGATTCATTTTAGG	GTATGTTTCTCCTCTC	2218	51	0.0229937		1
#6429	AGGTATGATTCACAATTGG	TGGTTTTTGCTTTTTT	740	17	0.022973		1
#6428	TAGTATGACTCCCTAAAGG	TTCCTTTTCTTCATTG	1306	30	0.0229709		1
#6427	TGCAAGGATTGTCGATGGG	GTTTTTTGTCACTCTT	1350	31	0.022963		1
#6426	CAAGACGACTCAATATAGG	TGTTTTGATAGTTGGG	2442	56	0.022932		1
#6425	GAGTATTGGTTTCTGAGGG	GTTGAGTATCTCGTGC	1134	26	0.0229277		1
#6424	TAATTCGAGTCACTGTAGG	TTCAGGTAATATCTCG	2225	51	0.0229213		1
#6423	ACTAGGACTCACACTACCG	TTCATTCTTTTAGGTC	1222	28	0.0229133		1
#6422	TAATAGGACTCCTTATAGG	TTGTCCTCCTCGTTTT	1135	26	0.0229075		1
#6421	TATTTTGGAGTTCGTTAGG	TGGTCTGGATGTTCCG	917	21	0.0229008		1
#6420	TAATACCACTCGCTTAAGG	TTATCATTTTTTTCAC	2184	50	0.0228938		1
#6419	GCAGCCGACTCATTCTAGT	TTTTTTTCTCTGTCGG	437	10	0.0228833		1
#6418	TATAATAAGGCACTCAAAG	TTGTTTGTGCTTTTGT	1355	31	0.0228782		1
#6417	TAATATGCCTCACCGTAAG	TTCAGAGTTGTTTTTT	1924	44	0.022869		1
#6416	TAAGACAACACAGTATGGT	TGGGGTTCGATTTTTT	1312	30	0.0228659		1
#6415	TAAAACTACTCACTCGCGG	TTGTTCGACCTTACTT	1269	29	0.0228526		1
#6414	AGATAGGAGTCACTGTAGA	TTTTTGTGTTCTATTG	1445	33	0.0228374		1
#6413	TAATAGGGATCACGTCAGG	TTTTTGTTTCTGTTCG	832	19	0.0228365		1
#6412	TAATACGACTAGCGATAGG	GCATTTCGTTTTCCTG	1270	29	0.0228346		1
#6411	TAATATGACTCATTAGAAA	TTTTATAGTAAAATTG	964	22	0.0228216		1
#6410	TATTCCGACTCTCTGGACG	TTTGGAGGAATAGAAC	1008	23	0.0228175		1
#6409	TAATATAATTCTGGAAAGG	ACCTACTGTTTGTGTA	1097	25	0.0227894		1
#6408	TAATAGCACTCACTTGAGT	ATTCGGACTTTGGGCG	395	9	0.0227848		1
#6407	TAAAAATGTTCAGTATAGG	GGGTCTATATTATGGT	1229	28	0.0227828		1
#6406	GTATATGCGTCACGATAGC	TGTTAGTTCTTTTTGG	527	12	0.0227704		1
#6405	TAATACGACCCACTATCGG	TTTCGGCGGATTTCAA	571	13	0.0227671		1
#6404	TTCTACGCCTCAGTATTGG	AGGATAGCGAACTGAC	2463	56	0.0227365		1
#6403	TGATTCGCTCCACTAAAGG	TTAGCTTTCTTGGGCA	176	4	0.0227273		1
#6402	TATTACGTTTCACTATAGG	TTCTATAACGTAATTC	1233	28	0.0227088		1
#6401	TAATACGATCAGAGATAGG	GTAATCTTGGTTAGTA	1057	24	0.0227058		1
#6400	TATCACGACTCACCCTGGG	TTTTTACATGTTCTTG	1057	24	0.0227058		1
#6399	TAATATGACTCCATATAGG	GTGGGCGGGTTGCCCG	881	20	0.0227015		1
#6398	TAATACCTCTCAATATGGG	TTTTTCTTTCTTGTAG	1542	35	0.0226978		1
#6397	TAATTGGACTCGCGGTACG	ATTGTTTTGTATTAAT	2204	50	0.022686		1
#6396	TTGTTCGTCTCACTATAGA	TTTTTTGGCTTCGGTT	1103	25	0.0226655		1
#6395	CTACTATTTATGACATGGC	TCGACTTTCTAGTTTG	1016	23	0.0226378		1
#6394	GAATACGTCTTACTTTAGG	TGATTATTAATTACTG	707	16	0.0226308		1
#6393	GAATACGAATCCTTAGAGG	TCTTTGTTTTTTCGTT	442	10	0.0226244		1
#6392	TGATTCGACTCATTTGAGG	TTGGGCTGCTTTTTTT	1371	31	0.0226112		1
#6391	AAATGTTTCTCACGGTAGG	TTGTCGTTTTCTGTTT	752	17	0.0226064		1
#6390	TGAAAGTTCTGATAATAGG	GCTCATTTGTTGCTCG	177	4	0.0225989		1
#6389	TGTTACGACTCATGCTAGG	GTAGTGTCTAGCATGT	1240	28	0.0225806		1
#6388	TATTATCACTCACTATCTG	AGTGATTTTCCTCGTT	1196	27	0.0225753		1
#6387	TAATTCTTCTCACTATATG	CTCCGTTTGAGTGTTA	1285	29	0.0225681		1
#6386	TAATAGGGCGCAGAAGGGG	TTCTTGGGCCTTTGGT	931	21	0.0225564		1
#6385	TAAGAACACTCACTATCGG	TGGTCGTCTGTTCCTT	1730	39	0.0225434		1
#6384	TAATTTTAGACAGTAGAGG	TATTTCATGCACGTTG	1686	38	0.0225386		1
#6383	TAATATAACTCTCCATAGG	TGCTGGCTTCCTTGAT	1198	27	0.0225376		1
#6382	TAGTCCGTCTCACGATAGG	CTATTCTTGTCTATTT	1421	32	0.0225194		1
#6381	TCCTACGCCTCACTTGAGC	GTGTGTTGGTCTTTTG	1155	26	0.0225108		1
#6380	TAACACGCCTCACTAGAAC	TGTAAGGTAGCGATAG	1111	25	0.0225023		1
#6379	TTATGCCAGTAATGGTAGG	CTTATCCAGTACAAGT	1200	27	0.0225		1
#6378	TATTAACACTCAGTATGGG	CCTACTCCGTATGTTA	1779	40	0.0224845		1
#6377	AAGTACGACTCTCGAGAGC	CTTTTCTTTATGCTTT	1290	29	0.0224806		1
#6376	TAATTCTAGTTAATATGGC	AGTGGATTTAGTGTTT	1246	28	0.0224719		1
#6375	TTCTAGGACTAACTATAAT	AGGTGAGGTATTTTGG	623	14	0.0224719		1
#6374	TAATGGTACTTACTATAGG	TTTGTCTGTTGGTAAC	623	14	0.0224719		1
#6373	TAATATGACTCGCATAAGC	CTTAGTTCATTGTCCC	1202	27	0.0224626		1
#6372	TTACAGGACTAACGATAGG	ACCTGACATTATTCAA	1024	23	0.0224609		1
#6371	GGATACAACTGACGATAGG	TCCTTGTACTCCTTCT	1425	32	0.0224561		1
#6370	GGATCCGACTCAATGTAGG	TTGCATGTCTATTGGT	1159	26	0.0224331		1
#6369	GACTACGACTGAATATAGG	TGTTCCTGGATGTTTT	2141	48	0.0224194		1
#6368	GAATACCACTCAGTTTGGG	TTTTGCTGTGTGTCGG	1249	28	0.0224179		1
#6367	TGACACTACTAACTATGGG	TTATCAGAGTTATATC	1696	38	0.0224057		1
#6366	TACTATATTTCGCTATAGG	TTGTCGGACTGTATTT	983	22	0.0223805		1
#6365	TACTATGGCCTACTAAGGG	TTGTTAACTCCTGGTT	1299	29	0.0223249		1
#6364	TCAAGCTACTCACTATAGG	GACTTTTACTGCTTGT	941	21	0.0223167		1
#6363	TAATAATACTCACGTTAGT	GTTTTTGGCTTAATTT	2017	45	0.0223104		1
#6362	TAGTACAGTTCAGTAGAGG	TAGTTTCAAGCAACTG	1345	30	0.0223048		1
#6361	TAAAACGATTCACAATTGG	CCTTTTTTTGTGTTTA	1345	30	0.0223048		1
#6360	TAATACGACTCTCCATCAG	GGTTTGTGGTGTTTTT	942	21	0.022293		1
#6359	GAATTCGACCCACTATAGG	GTTCTTGTTTTTTTTT	1032	23	0.0222868		1
#6358	GGCCTAACAATCAGGTAGG	TCTTTATGGTTTTGTT	1302	29	0.0222734		1
#6357	AATTAAGACTCACTGGGCG	TTGTGGTGTTTTTTCG	898	20	0.0222717		1
#6356	TATTGCTACTCACTTTTGG	CTTTCCGATTTTCGTT	2158	48	0.0222428		1
#6355	TAATCCGACCCGTAATGGG	TTCCTTTGGTGTTTTT	1079	24	0.0222428		1
#6354	TAACACCACTCACTATTGG	GCTATCTCGTTGCCTG	1079	24	0.0222428		1
#6353	TCTGACGACGTACTATAGG	AAGTTTTTGTCTGTTC	1350	30	0.0222222		1
#6352	CATTGGGACATCCGATAGG	TTTTATTCTGCCGCGT	180	4	0.0222222		1
#6351	TTCTCCGGCTCACTATGGG	ATTTTGCTTTGTTGTT	2656	59	0.0222139		1
#6350	TATAACGATTTGATATAGG	CATAGGTTTTGTAGTG	1261	28	0.0222046		1
#6349	GGATCGTACGCGGTAGGGG	ATTATTCCTCTTCGTG	1352	30	0.0221893		1
#6348	TAATACGTCTTAATATAGG	TTCTCTTTGCGGTTTT	676	15	0.0221893		1
#6347	TAATACGAATCGCGATCGG	TTTTTGGAGGGCTCTG	1262	28	0.022187		1
#6346	CAATATGACTCAATCTAGC	TGTCTGTCGGGTTTCG	1217	27	0.0221857		1
#6345	TAATAAGATAATGTGCTCG	GTTTTTTCTTTTTCTC	1082	24	0.0221811		1
#6344	TATCTCGAATGCCCATTGG	TTTTTTTGTGGTTGTT	1263	28	0.0221694		1
#6343	TAATCCGACTTGATATGGG	TTTTCCGATATTTATC	2212	49	0.0221519		1
#6342	TTATACGAGTCACTATAGG	ACCTTATTTTTTTTGG	632	14	0.0221519		1
#6341	TCAGACTACTCGCTAGAGG	TTGCAGTTCAGTTTCA	1084	24	0.0221402		1
#6340	AACTTGGATTCATGATAGG	TTGACTTGTTTTGATT	994	22	0.0221328		1
#6339	TAACATGATACGCCATAGG	CGCTTTCGTTTTGTTT	497	11	0.0221328		1
#6338	ATGGTCGACTAACTATGGG	TTTCGTTTTTTGGTGT	226	5	0.0221239		1
#6337	TACAACGCCTCCGTAGATG	ATCTGCGTGCTGTTTA	859	19	0.0221187		1
#6336	TAATCCGAGTCATTATCGA	GTTTGTTGGGCTCGGT	1492	33	0.022118		1
#6335	TTATAGGAATCAATATGGC	TTTTTTTGTTGTATTG	1266	28	0.0221169		1
#6334	CTAATATATATCATAATGG	TTATGTGATTGTTCTT	860	19	0.022093		1
#6333	TGATGCGAGTCAATGGTGG	TGTTTTTTGTCACTTG	679	15	0.0220913		1
#6332	TAATACGACTAACGATAGG	CTTACTGGGTTAATCC	1223	27	0.0220769		1
#6331	TAATCGGACTCATGATCTG	TTTGTGTGGTTTTTTT	589	13	0.0220713		1
#6330	TAATACGAGGGCCTTTAGA	TCTTCTGTTGTTCTAC	2403	53	0.0220558		1
#6329	TAATACAACGCGAGATGGG	TTCGGGACCTTGTGTA	1134	25	0.0220459		1
#6328	TAATACGACTCATTATGTG	CGTGGTTTGGGCTTTT	999	22	0.022022		1
#6327	ACGTTCGAATCACTATAGG	TTTCTTAGGCATTTTG	636	14	0.0220126		1
#6326	TAATAGGAGTCGCTGTAGG	TTGTGTCGGTTCTGTT	1182	26	0.0219966		1
#6325	CTGATACGACGAGACGAGG	CAATTGAAGACATTGT	1273	28	0.0219953		1
#6324	GAATACTAATCGGTTCGAG	TGCTTTCTCGTTTGGG	2046	45	0.0219941		1
#6323	TAGTACTACTCACTCTAGG	GCTTTTTTGTGTGGGT	864	19	0.0219907		1
#6322	GACAAAGGGTCACTATAAG	ATTTGCTTTTGTTCTG	1319	29	0.0219864		1
#6321	TAATACTAATCACTATAGA	TTGGTTTTGTTTTTTA	1183	26	0.021978		1
#6320	TGATACGGCTCAGTATAAG	TGGGTTGTTTTTGGTT	1138	25	0.0219684		1
#6319	GATGTGGTCTCTCTATAGG	TTGTTTCGTTGGTTTA	1457	32	0.0219629		1
#6318	TGATGCGACTTACTATAGG	TTCTCATTGTATTTTG	1321	29	0.0219531		1
#6317	TGATACGGCTCACTAAATG	TTGTTTTTTCTTCTTT	2187	48	0.0219479		1
#6316	TGATTCGTCTCGCGGTAGG	CGCGTTCGCGCGATGT	2005	44	0.0219451		1
#6315	TAATACTAAGCACGTTAGG	GCCGTCTGTTTGTGTT	1276	28	0.0219436		1
#6314	GAATAGGACTAGCTACAGG	CTTGTTTTTTGTTCAT	775	17	0.0219355		1
#6313	GAATACAACTGATTAAAGG	TTTGCATGTTGATGGC	684	15	0.0219298		1
#6312	TGAGACGATTAACTAAGGG	TCTTTATGGTTCGTTT	1186	26	0.0219224		1
#6311	TATTACGACCCACGGAAGG	GTTTTATCGCGGTGGA	2327	51	0.0219166		1
#6310	TAAAACTTCTTACTTGAGG	TCTTTTTTCCTTTCCT	1189	26	0.0218671		1
#6309	ACTATCAGTCCCTCCTAGG	ATTTTTTGTGTATTGA	1237	27	0.021827		1
#6308	TGATTCGTCTCAGGAAAGG	CTGTTTTATGGTTTTA	1283	28	0.0218239		1
#6307	TAATCCGACTAAATTTGGG	CTCAGACTTTGAAAAT	1146	25	0.021815		1
#6306	TAGGAAGGTTTACTCTAGG	GTCATTGGTACACTGT	1009	22	0.0218038		1
#6305	TAATACGACTACTTTGAGG	TTAAGCAATTTCTATG	367	8	0.0217984		1
#6304	TATCACGACTAACGGTAGG	TTTTTGGCTGTATCTT	1331	29	0.0217881		1
#6303	TATTACGATTAAATATAGG	GGTTTCTCGTGGGCTT	597	13	0.0217755		1
#6302	TAATACGAGTCGGTGTAGG	TTGATTGATCGTTCGC	643	14	0.0217729		1
#6301	AGACACTACTCACTGTAGG	TTAAATCCTGTCTTTT	2664	58	0.0217718		1
#6300	TCAGAGGAATCGCTATGGG	TGGGCCTTTCTGTCTT	920	20	0.0217391		1
#6299	TAATCCGAACCAGTTTAGG	TCTTGTATTTGGTATT	828	18	0.0217391		1
#6298	TGAGAGGACGCACTATAGG	CCTCAACTGAGGAATT	552	12	0.0217391		1
#6297	TACTATGTCTTATTATAAT	TTTCCGGGCTTTCACT	276	6	0.0217391		1
#6296	TAATACGCCCCACTTTAGG	ACCAGTCTTGTCTTGC	2440	53	0.0217213		1
#6295	AAACGCGCTACAATTGGGG	ACTGGTTTTCACGTGT	1059	23	0.0217186		1
#6294	TATTGCTACTCACTGTAAG	TTTTCTACGTTATATA	691	15	0.0217077		1
#6293	TGTTAAGACTCGCTATCGG	CACTGTTGATAGTCGT	1198	26	0.0217028		1
#6292	GAATACGACTCCCTATGAG	TATTCGTGTTATGTAA	968	21	0.0216942		1
#6291	TGCTACGATTGGATATGAA	TTTCCTTTTCTTTTGT	1291	28	0.0216886		1
#6290	TAATAATAGTCACTATAGG	GTTGCCGGTTTGCGGA	1153	25	0.0216826		1
#6289	GAACATGACTCTATGTAGG	GGTCGTTAGTGTTTAC	1061	23	0.0216777		1
#6288	TGCTAAAAGGCATTAGAGG	TTTGTACGTCGTGCCG	1753	38	0.0216771		1
#6287	TAATACGATTGAATAGAGG	TGTCGGTTTTATTTGT	2169	47	0.021669		1
#6286	TATGAGGGCACACTATAGG	GTTTTATAATCGTTCT	1293	28	0.0216551		1
#6285	TGATTCCAATCACTAAAGG	TAGCATGTGGCTTTTT	231	5	0.021645		1
#6284	TAAGCCGAATCACTCTAGG	GATATGTATCATTAAG	2542	55	0.0216365		1
#6283	GAACTGGACACGCAATAGG	GCTTTAAGGTGGTTCT	1387	30	0.0216294		1
#6282	TTAGGAGACCGAATGTAGG	TCTTTTTGGTTTCTGT	2405	52	0.0216216		1
#6281	CCGATGCGATTTATTAAAG	CTAGATAATAGTTTGA	185	4	0.0216216		1
#6280	CGGGATGACTGAGGATAGG	TTTTTTTGCAGTTTTA	879	19	0.0216155		1
#6279	GAATACGAGTCACTATAAG	TAAAATTTTTTTCGTT	648	14	0.0216049		1
#6278	TGATACAACTGAACGTGGG	TTGACTGATCAGTTTC	1111	24	0.0216022		1
#6277	GACTAAGGGTGGTTTTAGG	TCAAATGCTTCGTTCT	1250	27	0.0216		1
#6276	TAGTACGACTGACTATAGG	TCGTTGGTTCCAAGCC	463	10	0.0215983		1
#6275	TAGTGTGATTCTGTATGGG	TTCTCTGTTTTTTCTT	1065	23	0.0215962		1
#6274	CTATCCGAACCACGATAGG	TTGTTCTATGTTTCGG	2455	53	0.0215886		1
#6273	CTAATTTAACTGCTATAGG	ATTTTGTCGGGGACGT	139	3	0.0215827		1
#6272	TAATAGCTCTTAGTATGGG	GTGTATTGGCCTCTCA	1947	42	0.0215716		1
#6271	TAATAAAACTGACGATAGG	GTTGGTTCTTTTTGGT	1808	39	0.0215708		1
#6270	TCATTGGGTGCGCTAACGG	AGTAGTTCTTTTCGTG	1113	24	0.0215633		1
#6269	AGCTATGGGAGACCAACGG	GTATGGTATGCTGTGT	696	15	0.0215517		1
#6268	TGGCATGACTCACTATAAG	CTTGCTTTCGGTGGGG	1254	27	0.0215311		1
#6267	TAAAGCGACTCCCACCAGG	TCATTCTTGGTATTTT	1255	27	0.0215139		1
#6266	TGATACGACTGACTATAGG	ATTGTATTAATTTATT	2697	58	0.0215054		1
#6265	TATTACGGGTCACTAAAGG	TGAGCTTTTTATGGAT	1209	26	0.0215054		1
#6264	TTATACGACTGACTATTGG	TGTTTTGTTTTTGTGT	1814	39	0.0214994		1
#6263	TAATCCGACTCACTTTAAT	TTTGGTTTTCTTGGTT	698	15	0.02149		1
#6262	TCATACGTTTCGCGGAAGG	GGTCAATTTTCTGGGT	698	15	0.02149		1
#6261	TACTATGTGTCACGAGAGG	TGATTGTTTTCTCTTT	1212	26	0.0214521		1
#6260	TAAATCGCGTCACTACAGG	TTCCAAGTGTTTAATA	653	14	0.0214395		1
#6259	TAATCCTGCACACTTGAGG	TTTTGTAGTCTCCTTG	700	15	0.0214286		1
#6258	TGATCCGACTCAAGAAAGT	TTTTTTTGCTTTCTGG	2148	46	0.0214153		1
#6257	TAATGAGTGTGACTATTCC	TTCCTGTGCTTGTATT	934	20	0.0214133		1
#6256	TACTGGGGATCACGATATG	GTGTCTTTGGTTTGGT	1822	39	0.021405		1
#6255	TATGAGGTCTCACGATAGG	TTTCCGTGTTTGTTTG	1122	24	0.0213904		1
#6254	TAAATACGCGCTCTCTTGG	ATTGTGCGGTTCGTGT	187	4	0.0213904		1
#6253	TTTGACTCCTCACTACAGG	TTGTTTTGTTTTTATG	795	17	0.0213836		1
#6252	TCATGTGACTCACGATAGG	GGATGCTTTTTTTTTT	421	9	0.0213777		1
#6251	TGAGAGGACTCACTGTTGG	GTTTGTCTTTGTTTTA	2528	54	0.0213608		1
#6250	CGATTCGACTGACGCTGGG	TCTTGTTGTAGTTGCT	1452	31	0.0213499		1
#6249	GAGTACGAATATGTCCGGG	CCGATGCGTATCGGTT	1171	25	0.0213493		1
#6248	TAAAACGATCCACGATAGG	TTTCGAGAATCCCTGA	1078	23	0.0213358		1
#6247	TATTTTGATTCACTAGAGG	CCTGGTTTGATCATTT	1079	23	0.021316		1
#6246	GGAGACTTTTGACTATAGG	TGTTGATTGTTTTTTT	1361	29	0.0213079		1
#6245	TAATTAGACTCATTATCGG	ATGAATGTGGGATCTT	1175	25	0.0212766		1
#6244	TTATACGGCTCTCTGGAGG	TTTGTCTTCTTGTTTT	141	3	0.0212766		1
#6243	TAGTACTAATCAATATGGG	AGTAGATTAATGAGTT	1364	29	0.021261		1
#6242	TACTACAATTCGCGATTCG	TAGTTAGGTATATTTT	1364	29	0.021261		1
#6241	GTATACGACGCACTATGGC	TTCTGCCCTTTCATTT	1035	22	0.021256		1
#6240	TCATACGACTCGATAATGC	TTTTTGTAGTTTTGTT	659	14	0.0212443		1
#6239	TCATGCGGCGGAGTAGGGG	TATTTGGGTCATTATG	518	11	0.0212355		1
#6238	TACTCCGACTCAATGTACC	TGTTGTCGTCTCTGTT	989	21	0.0212336		1
#6237	ACAAAGGATTGGCTTTAGA	TTTTCTGGGCCTTTTT	1178	25	0.0212224		1
#6236	TAATCCGTTTCACTATAGG	TTGTATTTTTTCTTCA	330	7	0.0212121		1
#6235	TTAGACTATTCAGTATAGA	GATTGGTTTTTTTGTT	613	13	0.0212072		1
#6234	TACAACGTCTGGCAATGAG	TATACCTTTTCCTCTA	1085	23	0.0211982		1
#6233	TATTTGCTTTCACTATAGG	GGTCTCGTGTATTCCA	1085	23	0.0211982		1
#6232	TAATTCGAGGTACGATAGG	GGCTTCTTTACTTTTG	1180	25	0.0211864		1
#6231	TGATAGGTCACACGATAGC	CTTTCTTTTGGTCGGT	1180	25	0.0211864		1
#6230	AAATTCGACTCTCGATTCG	TTATTTCATGATTTTT	944	20	0.0211864		1
#6229	TAATACGACTTACCAAAGG	TTCGTTTGTTTTGTGG	236	5	0.0211864		1
#6228	TAATATGATTATGAAAAGG	TGCCGTTTTTTGGTGG	992	21	0.0211694		1
#6227	TAATATGGCTCAATGGAGG	GGACGTTAGCTCGGAA	1087	23	0.0211592		1
#6226	TAATACTACCGGTTATAGG	TACCTTTCTGGGTTTG	709	15	0.0211566		1
#6225	TAATTCGACTCACTACACA	TTATCGTATCTATTGT	2458	52	0.0211554		1
#6224	TAATACGAAGCACTATAAG	AGTAGTTTGTTTTTAT	2411	51	0.021153		1
#6223	TCCTACGGCTCACTTTAGG	GTGTACTTTCTTGTGT	1371	29	0.0211524		1
#6222	TCGTGCGCATCAGTATGGG	TCTTTTTTGGTCTTCT	2648	56	0.021148		1
#6221	TAAAACGAATCGCTATAGG	AGTTTTTCTCTTTTGT	1324	28	0.021148		1
#6220	GAATACCACGCACGATAGG	AGTTTTGGGTCTAGTT	1277	27	0.0211433		1
#6219	TAATACGACGCACTTTCGG	GTTAGTATTCTGTTCA	2556	54	0.0211268		1
#6218	TCATTGGATTTTCCCGACG	ACGGAGTGTTTTTTGT	994	21	0.0211268		1
#6217	TTAATCGACTTGCTATCCC	TTTAAATGCTGTATGG	994	21	0.0211268		1
#6216	CAATAGGAGATAGAGTAGG	TTATTGTTGTTTTCTT	2509	53	0.021124		1
#6215	TAATAGGATTCAGTATAGG	GTCGTTTGGTGGGCCT	616	13	0.0211039		1
#6214	GAACACGAGTCACAAAAGG	TGTTGGTGGGTGTCTG	1233	26	0.0210868		1
#6213	GAATTTGGATCACCTTAGG	TTCATTTCTAATATTC	1186	25	0.0210793		1
#6212	TAATGCTATCGACGAGAGG	TTCCACATTTTCATTA	2278	48	0.0210711		1
#6211	GCCTACTAATTAGTATAGG	CTGTCTTCCTACGTTC	1187	25	0.0210615		1
#6210	TTCTACGACTCAATATAGG	GATTCCTATTTCAAGT	2565	54	0.0210526		1
#6209	TAATATGAAGGACTATTAA	GTTTCGTGGATTTTTG	950	20	0.0210526		1
#6208	TAATACGAAGCTTCAGTAA	GGCTCATGAGGCTTGA	285	6	0.0210526		1
#6207	TAATACGACCAACCAGAGT	CCGTGCTGTTGCGGAA	808	17	0.0210396		1
#6206	GGAAAGGACAACGGATAGT	GTGTGATTGGTTTTTG	1331	28	0.0210368		1
#6205	AGACACGACGGACTTGGGG	TTTGTGGGGATTGCTG	2520	53	0.0210317		1
#6204	TAAGAAGAATCTGTGTAGG	GGCTGTTGGGTTCTGT	714	15	0.0210084		1
#6203	TCATACGACTCATTATAGG	CTTTTTGTCCTTATTC	1333	28	0.0210053		1
#6202	GTAGATGACTCGCTCTAGG	TTTACTTTTTCTGTAA	1287	27	0.020979		1
#6201	TTAGGGGTGTCACCAAAAG	GTTGGCGTATTCTATT	715	15	0.020979		1
#6200	GAATACCACTCACCTTAGG	GTTGGTTTGCTTAGTT	2527	53	0.0209735		1
#6199	TAAGACGCCTCGATAAAGG	ATTTGCAAGTAACCTG	1383	29	0.0209689		1
#6198	TAACATCATTCAGTTTGGG	GGTCACTTCTCCTTTT	811	17	0.0209618		1
#6197	TGATCTGCCTCCCAATGGG	TCGTTTCTCTTGAAGT	1193	25	0.0209556		1
#6196	GGACCAGACTGTGAAGGGG	CGTGTGTGTCGATTGA	2243	47	0.0209541		1
#6195	TAAAAAGGATATCTATAGC	TTTGTTGTGACATTCT	1098	23	0.0209472		1
#6194	TGATTAGGCTCACTATAAG	GCTTTTTTATGATTTA	1146	24	0.0209424		1
#6193	TAATATGACACGCTATCGC	GGTTTTAGAGGATATT	573	12	0.0209424		1
#6192	TGATGAGAGGTACTATAGT	CTCTGAATTTTTTTTG	191	4	0.0209424		1
#6191	TAATATGATTCACTATAGA	ATTTCGGATCGCTTTT	812	17	0.020936		1
#6190	TGATATGACTCTCTTTGGG	AGGTTTTATTGTCATC	2245	47	0.0209354		1
#6189	TGATCCGAGTCAGTTTGGG	CCGTGTATTTATTCCT	2723	57	0.0209328		1
#6188	TAATTGGGTAGACTTTAGG	TTTTTTGGCTCTTTGT	1051	22	0.0209324		1
#6187	CAGTTCTATGGAAAATAGG	ATATTTTCTTATTCGC	669	14	0.0209268		1
#6186	AAAGAGGTTTCATTTTGGG	ACTTTCAGGCGATTCC	1195	25	0.0209205		1
#6185	CAATCCGACTACCTCAAGG	TTTGAGTGTTTTTTCG	1291	27	0.020914		1
#6184	TGAAACGAGTCACTCTTGG	TGTTTGAACGTCAGTG	2488	52	0.0209003		1
#6183	TAATACGACTGACCATAGG	TTCGCGTTGTTTTTGT	1244	26	0.0209003		1
#6182	TAATAATGACCAGGGCAGG	TGTCTCTCTGTCTGTT	1244	26	0.0209003		1
#6181	TACTAGGATTCACTAGACG	TTTTTGTTTCTCGTTG	2058	43	0.0208941		1
#6180	GAATACGACTGAGTTTAGG	GTTTGATAAGGTTAGG	1245	26	0.0208835		1
#6179	TAATCCTAAATAGGATCGC	TTAGTGTAAGTCTCTT	1341	28	0.0208799		1
#6178	GAATAGGAGTGACCTCAGG	GTAAGTTTGTCAAAAC	1102	23	0.0208711		1
#6177	TAATACGATGCATTATAGG	TTGTCAGTCCCTCGTA	1198	25	0.0208681		1
#6176	CATTACTACTCGCTATAGG	ATTTAGATAGAATGAT	1438	30	0.0208623		1
#6175	TAATACGAATCAGTATTGG	TCTACAAGTTCTGTTG	2445	51	0.0208589		1
#6174	ATAGACGACGGACGATAGG	GCTCTTGTCGAGTTTG	2688	56	0.0208333		1
#6173	TGATACGACTCACTAAAAT	TTGACAGTTGGTGTTT	672	14	0.0208333		1
#6172	TAATAGGACTCCCTTTTGG	TGTGGTTGTTTTAGGG	288	6	0.0208333		1
#6171	CAATACGACGGACTACGGA	GCTCTTCTTGTTGCTC	240	5	0.0208333		1
#6170	TGATACTTGTCACTAGAGG	TTGTCTTCTTGCGGTT	1057	22	0.0208136		1
#6169	TAATTCGACCCACGATACG	TTTTTTTGCCTGTTTT	1057	22	0.0208136		1
#6168	TACTTCGGCTCAGTAGAGG	CTCTTTTTGTTGGTGT	1009	21	0.0208127		1
#6167	TCGTCCGTCTCACTATAGG	GTCCGTGATCTCTACT	2451	51	0.0208078		1
#6166	TTATATGGCTCTCTATAAG	TTGGTTATGTTTTTAA	1250	26	0.0208		1
#6165	TAAGACGAGGCAATCTATG	GAGTGGAGTTTGCACG	1299	27	0.0207852		1
#6164	TCAGACGCCTCACTCTCGG	CTCTTGGTTTTTGTTG	1299	27	0.0207852		1
#6163	TAATACGGGCGATTATCGG	CCATCCTAACCTGACC	866	18	0.0207852		1
#6162	AGACATGGCTAACTAGAGG	CTTTTGCTGGTCCTGT	1203	25	0.0207814		1
#6161	TAACACTACTTAGTCTAGG	AACTTCAACTTTCCTA	722	15	0.0207756		1
#6160	TAAGGGGACTCTCAAAAGG	TTTCTCCAAATTGGTT	626	13	0.0207668		1
#6159	TAATGCGACGCGCTTTAGG	GCAATCGTTTTCCTGG	1156	24	0.0207612		1
#6158	TAATCCCACTCACTACAGG	TTCGTGTTTTTTTTTG	964	20	0.0207469		1
#6157	TAATACGACTGACTGACTG	ATTTGTTGCTGAGTTC	1302	27	0.0207373		1
#6156	TAGTAAGGCTAATTAGAGG	TGTTTTTCGGGGTCTT	2122	44	0.0207352		1
#6155	TAATTCCAGTGACGATAGG	GTCTTCTTATTTTTGC	1158	24	0.0207254		1
#6154	TAATACGAATGACTAGAGG	TTCTAGTGTTGAGTCA	869	18	0.0207135		1
#6153	TGACACGACTAGTTAATGT	TTGGGTTCGGTTGGTT	1207	25	0.0207125		1
#6152	GATAGCATCTCATTGTGGG	TCCTCTTGGGTTGGTT	628	13	0.0207006		1
#6151	AATATCTGCTCACTCTAGG	TTTATACGGTTGGCTT	1112	23	0.0206835		1
#6150	ACATATGACTCGCTGTAAG	TCTTGGGCGTGTTTCG	1355	28	0.0206642		1
#6149	TAATACGCTTGAGGATAGG	TCTGTGGTACCCTCGT	2178	45	0.0206612		1
#6148	AAATGGGACGCACAATAGG	TTGGCCTTGTTTGTTT	1210	25	0.0206612		1
#6147	TGATACGTCTCTATAGAGG	AGCGGATCCTTTCCGA	1065	22	0.0206573		1
#6146	TAATAGGACTGACGAGGGT	GGCTTGTTGTTTTGGT	1985	41	0.0206549		1
#6145	GAGTACGTCTTACGATAGG	TGTTATTTTTGTTTAT	1211	25	0.0206441		1
#6144	TCGTACGACTGGCTATAGG	AGTTGTACCTGGTTGA	1938	40	0.0206398		1
#6143	TAATATGACTTATGATAGG	TTTTTGTTTTTTCTCT	630	13	0.0206349		1
#6142	GAATACCACGAAGAGTAGC	TTCATTTTACTGTAGT	1648	34	0.0206311		1
#6141	TACTATTAATCGGTATCGG	GTCGGGTTTGGGTCGG	1212	25	0.0206271		1
#6140	GTTTACTACTGATTATTGA	GTTCTTCTCTATGGTG	194	4	0.0206186		1
#6139	TAATACGACTCTTTATGGG	TATTTTTTGTTTTGCG	194	4	0.0206186		1
#6138	TAATACGGGTAACGTGAGG	TTGTATTTACGTCTTC	1213	25	0.0206101		1
#6137	TATGACGACTCACTATTAA	GTACGTTGTGTCTTGT	728	15	0.0206044		1
#6136	TAATGCTATTTAGGATAGA	TTTGGGTTTTTGCGGT	1068	22	0.0205993		1
#6135	CACTGCCACTCGCTTTAGG	TAGTGGTGTCGGGATG	1360	28	0.0205882		1
#6134	GAATACAAAGGACTCTCGC	CGACAGTTTGTTTTGA	2332	48	0.0205832		1
#6133	TGAGACGACTCGTTATAGC	GTCTTTTTCTGTATGG	1166	24	0.0205832		1
#6132	TATGACATCTCAGTCTAGG	GATTTCATCTAGAAGT	1458	30	0.0205761		1
#6131	TAACACGACTTACTATTGG	GACGTGTGCGTTTTGT	1264	26	0.0205696		1
#6130	TCCTACATCAGAATATAGG	AATTCGTTCCTATTTT	1021	21	0.0205681		1
#6129	CAATAGGACGCACTTGAGC	CGTTCGTCTCGTTTAT	1410	29	0.0205674		1
#6128	TGATACGTCTTAGTAGAGG	AGCGATTTGTTTTTTG	1994	41	0.0205617		1
#6127	TAATACGGACGGGAATCGG	TTTTTGCGTTGGTTTA	681	14	0.020558		1
#6126	CAACTAGGACTCACAGAGT	TCAGCGTAGAATTTTT	292	6	0.0205479		1
#6125	TGATAGGACTAACTATAGG	GTTCCTTTAATCGGAG	1363	28	0.0205429		1
#6124	GGTTGAAAATCATTATCGG	ACTTCTAGTCGGTTCC	2337	48	0.0205392		1
#6123	GATCAATACTCAGGATTGT	GTTTGTTTCTCTTGGG	828	17	0.0205314		1
#6122	TAATACGTTTCACTATAGG	GTTCATTTTTTTTTCT	828	17	0.0205314		1
#6121	TTATATCGCTCAGTAACGG	TTTCATTTCTTGTTCT	1218	25	0.0205255		1
#6120	TACTCCGACTCTCTGTAGG	GTTGTTGGGCCCTTTT	1072	22	0.0205224		1
#6119	CAATACGACTCTCGATATG	GCTTCTTTGGTTATTT	1170	24	0.0205128		1
#6118	TAAGAGGACAGACTAGAGG	GTTGTGATTCCTTGTG	1219	25	0.0205086		1
#6117	GATGTAGACTCACCAGAGG	CATTTCTTATGACGCC	1318	27	0.0204856		1
#6116	TAATATGGCGAACTGGAGG	GGTTTTTTTCTCGGTT	1074	22	0.0204842		1
#6115	TAATACGACTTATTATGGG	AGTTTTTTGCAGGTAG	1221	25	0.020475		1
#6114	TAACATGGATCAGTGGAGG	GACCGTGGTGTTTGTT	1270	26	0.0204724		1
#6113	TAACGAGACTAACCGTTGA	GTTGATTTTGGTTATT	684	14	0.0204678		1
#6112	TAAGAGGTCTTACGATAGG	GTTACTATATTATTAT	1564	32	0.0204604		1
#6111	TAATCCGCCTGGGTACAGG	TTTTTGTATGTGTCTG	1076	22	0.0204461		1
#6110	TAAGACGATTGAGTTTAGG	AGTTGTTGTGTATCCG	1125	23	0.0204444		1
#6109	CAATACGACACACTTTAGG	TTTTTGGTTGTGTGAC	1370	28	0.020438		1
#6108	GAAAGCGCCTCAGGACAGG	GAGGTTCTTTTTGGGT	1419	29	0.0204369		1
#6107	CAAGACAACTCATGCGAGG	TTTGGCGACGTTTCGC	2790	57	0.0204301		1
#6106	TAATACGAAAGACTCGCGG	CTTTTGTTTCGTATTG	1322	27	0.0204236		1
#6105	TCATAGGACCCACTTGAGG	TTATTTGTACTTGTTT	2596	53	0.020416		1
#6104	TAATACGAGTTTCTCGTAG	CCTCTTTTTTGTTTGG	294	6	0.0204082		1
#6103	GAGTGCCAGGCAATAAAGG	ATTTTGTGCTGTCTGC	1373	28	0.0203933		1
#6102	TAATACGACTCACTTTAAA	CGAATTCTTTTTCACG	687	14	0.0203785		1
#6101	TTTTATGACCCACTTTAGG	TGGGTTTTTGTGTGGT	1227	25	0.0203749		1
#6100	TAATACAACTCATTATGCG	CTGTTTTGTTGTATGT	1522	31	0.0203679		1
#6099	CGAGACGACTAACTTTAGG	GTGATTCCGTTTGTGC	934	19	0.0203426		1
#6098	TGACAGGACTCACCATGGG	TTTTTCGAGACTTTAG	2163	44	0.0203421		1
#6097	CGATTCAAATTAGTATAGC	TAAGGGGTTGGTTTAG	1229	25	0.0203417		1
#6096	CAATACGACTATCTATAGA	TTGTTGTATGTTTGGT	1377	28	0.0203341		1
#6095	TACTCCGACTCCTTTCAGC	CTTGATTGTAGTCCTT	984	20	0.0203252		1
#6094	CAATACGAATATTTGCAGG	TCGTCTCCCATTCCAT	935	19	0.0203209		1
#6093	TAATCCGACTGGTTAGAGG	TTCATTTGTTGCATTT	935	19	0.0203209		1
#6092	CGCAAAGACACACTATGGG	TTGCTCGTTGCAAGGT	1526	31	0.0203145		1
#6091	TAAAAAGACTTAATGTAGG	TGTTTCTGTTCTTTTT	2265	46	0.0203091		1
#6090	TTCGACCTCTTACAACAGG	TTGTTTGGTTGGTCTT	1527	31	0.0203012		1
#6089	TAGTGAGACTCTCTATAGG	TTTTCTGAACTTTGTC	1232	25	0.0202922		1
#6088	TAATACGACTTAAGATAGG	TATGGTTCGATCTGTT	493	10	0.020284		1
#6087	AGATACGGTTGCAAATCGG	TTTCCTTTGCTGTTCT	1233	25	0.0202758		1
#6086	GGCTAATAGTGTAATTGGG	TTGGAATTTTATTTTT	740	15	0.0202703		1
#6085	AAACGCGACGGACTATCGG	GATTAGCTGGCATATG	444	9	0.0202703		1
#6084	TCCTACGACTCATTATAGT	TTTCGGGTTTGGGGCG	1135	23	0.0202643		1
#6083	TATGACGTTTTTGAAAATG	GTCTACTCTTTATTGT	2369	48	0.0202617		1
#6082	AAATAGTTGGCACTAAGGA	TTTTTTTTGGGTTTGT	1679	34	0.0202501		1
#6081	ATAGTATACGGATTAGAGG	GTCCTCTTAGTTTTTT	643	13	0.0202177		1
#6080	TAAACCGAATCACTATAAG	TATCTCTCTCGTCTCG	1336	27	0.0202096		1
#6079	TAATACGATTCACAATAGG	CTTATATTTGTCATAA	2425	49	0.0202062		1
#6078	AATGACAACTGGTTAAGGG	ATGTTCGGTTGATTTT	1188	24	0.020202		1
#6077	TAATTCGAGTGATGATAGG	TTTTTTGGTTTGTGTT	1139	23	0.0201932		1
#6076	GAATACTAATCACGATTGT	AGTTTTAGTGGTCTAT	1338	27	0.0201794		1
#6075	TAATACGTGTCACTGTAGC	ATGTGTCGTGGGCGTG	942	19	0.0201699		1
#6074	TAATGCGACTTGGAATAGA	GGTGGGTTATTTTCTT	1240	25	0.0201613		1
#6073	TAGTAAGACTGAAAAGAGG	GTCATTTCGTTTCTTG	1389	28	0.0201584		1
#6072	TAAGGCTACTCACTTCCGG	TTTCTGTCTGTTTACT	2034	41	0.0201573		1
#6071	TATGAGGACTCCTTATCGG	ATTAATTATTTTAGTC	1290	26	0.020155		1
#6070	TAATGCGACTGCCTAAAGT	ATTTTTGAGTGTGTTT	1191	24	0.0201511		1
#6069	TAATACGATTCACTATAAC	TTTGATCATGTTTATC	2432	49	0.020148		1
#6068	TACTACGACATAATATGGG	ACTCCGTTGTATCTCG	1241	25	0.020145		1
#6067	TAATGGTACTTACTATAAG	CTTTAGTTTGTTTTTT	596	12	0.0201342		1
#6066	TTCTCAGGGTAAAGATCGG	ATTTTTTTTCTTTTTG	547	11	0.0201097		1
#6065	TTATCGGATTCACTATAGG	CTTCTTTGGTTATTGT	2238	45	0.0201072		1
#6064	TAATACCATTGACACAGGG	TTTTTGTGCGTCGTTC	1194	24	0.0201005		1
#6063	AAGTCCGGGTCACTACAGA	TTTTCTTGGTTCTCTC	747	15	0.0200803		1
#6062	TATTACGACCCAGTATAGG	CGAGCTTGGCTTTCTT	1146	23	0.0200698		1
#6061	TAAAACGCTTCATTATCTT	ATATAAGTTTTAATTG	299	6	0.0200669		1
#6060	TAATACGACTACGTAGAGG	TTTTCGTTTAATTCTT	2044	41	0.0200587		1
#6059	TTATACAAATCACTGTAGC	TCTATATTTCGGTGAT	1347	27	0.0200445		1
#6058	TAGTAGGGATAACTATAGG	TGTGTTTTCTGTTTTT	998	20	0.0200401		1
#6057	TAATCGGACTTACTATAAG	TAGTCTTAAATCCGTG	1048	21	0.0200382		1
#6056	TGTCGAGGATCAGTAAAGG	TGTAGGTTCTTCAATC	2746	55	0.0200291		1
#6055	AAAGATGACTCACTTTTGC	GTGCTTTCTTCTTTTT	1398	28	0.0200286		1
#6054	TAGGTCGACTCACATTAGG	TTGTCTGCTATGGCTT	1948	39	0.0200205		1
#6053	TAGTCAATCTCACTAGGAG	TTTTTCGCTCGAGCCT	2198	44	0.0200182		1
#6052	TAATAGGAATCCCCACAGG	AGTCTTTCCTTTTGTC	1350	27	0.02		1
#6051	TACTACGTGTGGGTTTAGG	TTTCTTCAGTTTTATT	1150	23	0.02		1
#6050	CAATATGTCTCATTATAGG	TTTTCATTCTTGGCGT	1050	21	0.02		1
#6049	TAATATGAATCACTGGACG	TTGCTGTGTTTTTGTT	1451	29	0.0199862		1
#6048	TAATACGATTCACTACGGT	CTTTGTTTTGTTGTTT	1451	29	0.0199862		1
#6047	GAAGCCGGGTGACTATCGG	TTTTGGTTCATCCTGT	1201	24	0.0199833		1
#6046	TAATACGAAACACGATATG	TCTGGCTGGATTGGGT	901	18	0.0199778		1
#6045	TATTCCTGCTCAGTGTAGG	TTGTTGCTTTCTCTGT	1252	25	0.0199681		1
#6044	TGATACTCCTCACTGTAGG	TTTCTCACTGGATGTT	2055	41	0.0199513		1
#6043	GATTACAAGTCACCATGGC	CATTAATTTGTTTGCT	401	8	0.0199501		1
#6042	TATTACGACTCAATCTAGC	GGTTGTGGGTCTTTCT	1354	27	0.0199409		1
#6041	TGATAGGTCTTCCTTTAGG	TTTGAAGTCTGTTCCA	953	19	0.019937		1
#6040	TAATACCTCTCAGTCTAGG	CTATTTTTTCGAAAGC	903	18	0.0199336		1
#6039	CAACACGGTTCTATATAGG	GTTTTTTGCTGTCTCT	2660	53	0.0199248		1
#6038	TAATATGACTCCCTATAGA	CTTTTTTTTGTTCGTG	1054	21	0.0199241		1
#6037	TTGTAAATCGGGTTATAGG	TTCAGTGACACAAAAT	1004	20	0.0199203		1
#6036	GAATATGACTCGTAATCGG	TTTTGTTTGTTTGTTG	1004	20	0.0199203		1
#6035	TAATATGACTTAATAAAGG	TGTTTTGGAATTTTTG	1306	26	0.0199081		1
#6034	AATACGAATGAGTGTTAGG	TTTGTGTGTCTATGTT	1206	24	0.0199005		1
#6033	AAGTTGTATGTACTAAAGG	TTTATGTTCTTTATTG	603	12	0.0199005		1
#6032	TACGAAGACTTCCCTTTAA	GTTTAATTTCTTGAGT	1960	39	0.019898		1
#6031	TAATTCCACTCCGTATAGG	TTTTGGTTTTTTCGTT	1558	31	0.0198973		1
#6030	TAAAACGTCTCAATATAGG	ATTGCTGGTTGTTGTT	1156	23	0.0198962		1
#6029	TAATACCACTCATTATAGG	TGGTTAAGTTGTGGGG	905	18	0.0198895		1
#6028	GAATATGAATCCGTATAGG	CCTTTGATTGTTGTCT	2464	49	0.0198864		1
#6027	TAGTCCGACTCACCATAGA	TGCGGGTTTTTGTTCG	1056	21	0.0198864		1
#6026	TCATGCGTTACAGCGTAGG	GTTTTTCTTTTGTCTC	352	7	0.0198864		1
#6025	TATCGCGACTCACTATCCG	CGTTTTTTGGATAGCT	1006	20	0.0198807		1
#6024	TAATACGACTGAGTATAGT	TATATTTCTTCATGGT	1157	23	0.019879		1
#6023	TACTACGACTCGATGTTCG	CCTTCACCCTGCGGTG	2416	48	0.0198675		1
#6022	TATCAGGTGCCACGAGTCG	AGTTTGTATTTGGGTT	1309	26	0.0198625		1
#6021	TAAAACGACTGACTCCAGG	ATTCCCAGTTATCTCG	1712	34	0.0198598		1
#6020	TATACCGATTGATTAGAGG	CTACACGTCCCGTTCT	1259	25	0.019857		1
#6019	TAATTTGAATCAGTGTAGG	ACAGGGTTCCCAATTT	1109	22	0.0198377		1
#6018	AACTAGGACTAACCGTAAC	TATTTCCGCCCTTGGT	2672	53	0.0198353		1
#6017	TATAACTACTCACCATAAG	TTCGTAGGGGTTTTAT	1664	33	0.0198317		1
#6016	GAATTCTACTCAGTATACG	TATTTCCGTCATGTAG	1261	25	0.0198255		1
#6015	TAACAGTAGTCACGGTAGG	TCTTTTTTGCTTTTGG	2119	42	0.0198207		1
#6014	TGACACGTCTCGCTATAGG	TGTGGTACCTCTTGAA	2523	50	0.0198177		1
#6013	TAAAGCGACTCATAATAGC	GGTTTGCTTTCGGTTG	2271	45	0.0198151		1
#6012	TAATACTACTCACTGTAGT	AGGTGTGCTGGCGGTT	1161	23	0.0198105		1
#6011	GAATACGTCTCACGTTATG	CTGTTGCGTTTTATTT	1464	29	0.0198087		1
#6010	TATCCCGACTCTTTAAAGG	CGACTTTTTTATCGTA	1212	24	0.019802		1
#6009	CAAATCCACTTAATATATG	ACTTTGCTACTGTTGA	202	4	0.019802		1
#6008	TAAGACTTCTCACTATTGG	ATGGGTTTTGAGGTAT	101	2	0.019802		1
#6007	TGATACGACTCCTTTTAGG	TATATCGTTTTAAGGG	1213	24	0.0197857		1
#6006	GAATAGGAATTACTAGAGA	CTTTAATTATGTCAGG	2224	44	0.0197842		1
#6005	TACTACGGTGCAATATCGA	CCTTTTTGTCGTCGTC	1112	22	0.0197842		1
#6004	AAATATGACTTAGTATAGG	GTTATTTATTTCAAGG	607	12	0.0197694		1
#6003	TAAAACGCAGCACGTGAGA	GTTTGTTGTTCCCTTT	2530	50	0.0197628		1
#6002	TAATGGGACAACGTATAGC	ATTTATTTTGTTCGTG	2379	47	0.0197562		1
#6001	TAATAAAAGTTTCCATGGA	GTGAGTTTTCTCATAT	1266	25	0.0197472		1
#6000	TGACACGACTGACTAGAGG	TTTTCAGTGTCGTTGT	1975	39	0.0197468		1
#5999	TAATAGGAAGCCCTGGACG	TTTTAGTTTCTTGTTG	861	17	0.0197445		1
#5998	TGATACGACGCACTATCAG	TTTCGCTTAGTAGTTG	1165	23	0.0197425		1
#5997	GAGTACCGCTGATTATAGG	ACGTAGTAGCGTATCA	1014	20	0.0197239		1
#5996	TTAGACGACTCTCTATGGG	AGCTTGGGTTTTTGGC	2536	50	0.0197161		1
#5995	TTGTACTACTGAATTTTGG	TGTCTTTTTTCTTTTT	1218	24	0.0197044		1
#5994	TAGTTATAGTGACTATAGG	GTTACGTCTTTTCGGG	1218	24	0.0197044		1
#5993	TGATACGGAGCACTATAGG	TTTTATTTCTTGCTTC	1015	20	0.0197044		1
#5992	TCATACGACTCGCAATAGT	GCCACAATTCCTGGTG	203	4	0.0197044		1
#5991	GGATAGGAGTCACGATAGG	TACTTAATTTTTCAAC	1269	25	0.0197006		1
#5990	TACTACGATCTACCGTAGG	ACGTTACCGTCTAATG	2386	47	0.0196982		1
#5989	TAATACGGAGTGCCATATG	AGGCCTTACCCCTTTC	1117	22	0.0196956		1
#5988	TAATATGACTCCATGTGGA	GCATTCGTGATGTGTC	1219	24	0.0196883		1
#5987	TAGCCCGACGCACTAGAGG	ATTGGTTATTGTTTAT	1219	24	0.0196883		1
#5986	TGGTACGAGTGAGTAACGG	ATTTTTTCTCGTTTAA	1473	29	0.0196877		1
#5985	TATTCCGTCTCAATGTTGC	TCGATGTGGCGAACCA	1524	30	0.019685		1
#5984	GAATAAGACTCATTAAAGG	CATGGAGCGAGGTTTT	2134	42	0.0196813		1
#5983	ATATCCGGATCACTACGGG	CTTGTTTTTGCCAATT	1372	27	0.0196793		1
#5982	TAACCCGACTCAATGGAGC	CTTGTGTGGGGGGTTT	1118	22	0.019678		1
#5981	TAAGTGGACTAACTGAGGA	TTTGTCTCGGGGGATT	915	18	0.0196721		1
#5980	TAATGCGACTATGCGGATT	GTAGACCTCCTCTCTC	305	6	0.0196721		1
#5979	TAAGACGTCTGATTGGAGG	CATACCTACTTATCGG	1271	25	0.0196696		1
#5978	ACTCTGTACTCACTTTAGG	TTTTTTCTGGTTGTTT	2288	45	0.0196678		1
#5977	TAATAAGCCTCTCTATAGT	CCATATTCGGGTTTAA	1831	36	0.0196614		1
#5976	TGATAAGGATGTTTTATGG	GATATTACTTTTTTTG	1629	32	0.019644		1
#5975	TAATACAAGGCATGACAGG	GTTTATATTTACTTAG	560	11	0.0196429		1
#5974	TACTGCGGCTCATAAGAGG	TGTTCTCGTTTTTTTA	1833	36	0.0196399		1
#5973	TGATACCAATCATGATAGG	TTTTCTTCTTTATTGC	1222	24	0.0196399		1
#5972	TCATTAGATGCACAATTGG	CATGGCTGGTTGCTAA	917	18	0.0196292		1
#5971	TAATATGACTCGGTTTGGT	TTCGGTCTTTTGTTTT	1173	23	0.0196078		1
#5970	GATCACAATTAAGTAACGG	CTGTTTGAGTTTTGGG	204	4	0.0196078		1
#5969	TAATTCGCCTCCCTGTAGG	GGGGAGTTCACGGTTT	102	2	0.0196078		1
#5968	TTATACGACTCGACATTGA	TCGTATTTTTATTTTT	102	2	0.0196078		1
#5967	TAATAAGATGGCTTTTAGG	GACTCTTGCTTTTTTG	2245	44	0.0195991		1
#5966	TAGTATGAGTCACTATAGG	TTTGATGTCAATTTTT	1480	29	0.0195946		1
#5965	TTAAGACATGGACTATAGG	GTTTTTGGGGGTTTTT	1327	26	0.0195931		1
#5964	TAACTCTCCATGGTATAGG	TTTCGTGGTGGTTTTT	1276	25	0.0195925		1
#5963	TTTAACGGGTCAAGATGTC	TCTTTTTGGGAATTTA	1225	24	0.0195918		1
#5962	TAATACGACACTCTATAGG	TTTCTTTCTCTCTTTT	2144	42	0.0195896		1
#5961	TGATTCGACTCAGTACAAC	TGTTTTTTTGGTACGC	868	17	0.0195853		1
#5960	TCGTACCCCACACTATAGG	AATTATTAATTTTTTT	1328	26	0.0195783		1
#5959	TAGTACGAGGAAGTACATG	TATGCGGGTTTTTAAT	1022	20	0.0195695		1
#5958	GGATTGGACTCTATATCGG	TTTCTGGTGATTTTCT	1380	27	0.0195652		1
#5957	TAGTCCGACACACCAGATG	TCTGATGGTCTTTGTT	1176	23	0.0195578		1
#5956	TGATCGGACTCCCTATAGG	GTTAAGGTTTGAATGA	716	14	0.0195531		1
#5955	GAATAAGGCGCACTATAGG	TTTTTTTTGAGATCTC	972	19	0.0195473		1
#5954	TAATCCGAGTCAGTATTGG	TGGGGGTTCACGTTTC	972	19	0.0195473		1
#5953	GGATACGACTCATTCTCGG	TTGCCTTTCGTGCTGT	1228	24	0.019544		1
#5952	TAATACGACTCTCTCTTTT	GTTTTAGATATTTATT	307	6	0.019544		1
#5951	TAATATTTCTCACATTATG	TTTATTTATCGTTTAT	563	11	0.0195382		1
#5950	TAGTCCGACTCACCTTCGG	TGTTGTTTGGTTGCTT	819	16	0.019536		1
#5949	TAAGAGATCTCGCCGTAGG	GTTGTACATTGTAAGG	2048	40	0.0195312		1
#5948	TGATGCGACTCATTTTAGG	GTATTTTGCGGATTGT	1024	20	0.0195312		1
#5947	AAATGCGAGTAACTACAGG	TTCCGTTGTGTTTAAG	768	15	0.0195312		1
#5946	CACAAAGGCTGACCATACA	TATGTGGTTCGGCTTC	2765	54	0.0195298		1
#5945	TAATCTGACATACTAGAGG	TTTTTTTCTAGACGTT	461	9	0.0195228		1
#5944	GCAAACGACTCGTTTTGGG	TTTCCACTGCTTTGTT	1435	28	0.0195122		1
#5943	TAATATGACGGGTTGAAGG	TTCTTTGTTATGATTC	1179	23	0.0195081		1
#5942	AAGTATTGCTCACTATCGA	TTTTTTGCCGTTTTGT	923	18	0.0195016		1
#5941	TAAAAGTGCTAACCATAGG	GTGCCTTCGTGGCTCA	2205	43	0.0195011		1
#5940	TAATTCGCCTATATATGGA	TCTTACAGGAATCAGC	1026	20	0.0194932		1
#5939	TATTACGAGCAAATATATA	GTTAACGTGATTATCC	2514	49	0.0194909		1
#5938	TAAAATGAGATAATATAGG	ATTTTGGTGTCTCCCG	308	6	0.0194805		1
#5937	TAATAGGTCTCTCTAGGGG	TATGTTTGCCTTTTGC	154	3	0.0194805		1
#5936	TAATACGTCGCGGTGTAGG	TTGCGGTCATTTCCTT	154	3	0.0194805		1
#5935	TCACCCGAGACATTATAGG	TTTTTTCGCGGTGTTT	2003	39	0.0194708		1
#5934	TAAGTAGACACAGTTTGGG	TTTTTTAATTTAACTA	1952	38	0.0194672		1
#5933	TGGGACTGCTCACTAAAGG	GATTTTTTATTTGTTG	976	19	0.0194672		1
#5932	TAACAACCCGGAGTAGAGG	TGGTGTTTTTTGTTCT	2107	41	0.0194589		1
#5931	TAAGACGACTCTCTAATAG	AGTGGGTCGGTGGTGC	2364	46	0.0194585		1
#5930	TAATATTACTCGCTATAGC	ATGGGAGTCTTTGTTT	1182	23	0.0194585		1
#5929	TAATTCGACGGACGATTGG	GGCGCGTATCCGTGGC	874	17	0.0194508		1
#5928	TAATACGCCTCACCCTCGG	GTCTTTTTTTTTGTTT	2057	40	0.0194458		1
#5927	AAAAAGGACTCATGAGAGC	GTCTTCTTGGTGCACT	720	14	0.0194444		1
#5926	TCTAAGGATTCAGGGTAGG	GAAACATAAGGGGATG	1852	36	0.0194384		1
#5925	TAACGGAAGTGACTTTAGA	TTAGACTTTATCTGAG	1132	22	0.0194346		1
#5924	CAAGACGACACACATTTCC	TGTGTTTGTCTTTCTT	1338	26	0.019432		1
#5923	TAATCCGACTCAATATAGT	GTTAGAATCCATGGTA	1185	23	0.0194093		1
#5922	TAAGACTACTGAATAAAGG	TTATTGCCATCGTGTT	1082	21	0.0194085		1
#5921	TCGTAGGAGTATCCAGGGG	AAGTTTCTTCGTTGGG	1237	24	0.0194018		1
#5920	TAATCCGCCTCGCTCCAGC	TTTTTACGGCTAGATG	1237	24	0.0194018		1
#5919	CACCACGAGGTATGACAGG	TTTTCGGTGCGTGGTT	2733	53	0.0193926		1
#5918	TAACGAGACTGACTTCTGT	AAATGTTTCAGAATCA	2321	45	0.0193882		1
#5917	CAAACTGAGGCACCACTGA	TTTATTTTCGTCGTAG	1238	24	0.0193861		1
#5916	TAAACCGAGTCACGAATTG	TAGGATTCTAAGAATT	1032	20	0.0193798		1
#5915	TAATAAGAGTTACGATAGG	CAAGGTTACTGTTTCG	2583	50	0.0193573		1
#5914	TAATACGTCTCTAAATATG	CTTGTCATTCTTGTTG	155	3	0.0193548		1
#5913	TACTTCGATTGATTGAAGC	GTGGATTTTTATGTTG	155	3	0.0193548		1
#5912	GAACGAGTCTTTCTATAGT	CAGGGTGATTTGTTTG	982	19	0.0193483		1
#5911	TCCAACTGGTGATTTTAGG	GCGAGCTTTTCGCCTT	1241	24	0.0193392		1
#5910	TAATATGATTACCTGTAGG	GTCTTTTTGTGTTCTT	1293	25	0.0193349		1
#5909	GAATACGGGCTTTTATGAA	TTTTTTACTAGTGTAA	1190	23	0.0193277		1
#5908	TAACACGGTTCATAAGAGG	GTTTTCTTTCGGATTT	1242	24	0.0193237		1
#5907	TGATACTGCTCACTATAGG	TTTTCCTCTGCTTTTT	207	4	0.0193237		1
#5906	TAAGAGGTCACACTGTAGG	GTCGTTTCGTTTCCTT	1294	25	0.0193199		1
#5905	TGATATGGCTGGTTAGAGG	ATCGGTTCTTTTGGTT	466	9	0.0193133		1
#5904	GAATACTACTCACCATCGG	CTGCGAGTACCTCCCT	1191	23	0.0193115		1
#5903	TTATAAAACTGTCGGAAGG	TGATATCTTGGTACTA	1916	37	0.0193111		1
#5902	TAATAGGGATCACCACAAG	TTAGATTCTTCGTCGT	1244	24	0.0192926		1
#5901	TATTACGAATCACTCTAGC	TCTTTAAGTTTTTATG	311	6	0.0192926		1
#5900	TAGTACGGCTCACTGAGGG	CTTGCGGTTGTTTCTT	1296	25	0.0192901		1
#5899	TAATTAGAGGTCCCATAGG	TCTTGCGATATCCACT	2645	51	0.0192817		1
#5898	GAATTCGATTCATTTCCTG	TATAATGGTTTTAATA	778	15	0.0192802		1
#5897	TAATTGGACTCTACATCGG	TTTCTTTGGCTCTTGG	1194	23	0.019263		1
#5896	TAGTCCGAGTTACAAATGG	TTTGGTTGGTATTTTT	1350	26	0.0192593		1
#5895	TTATTCGACCAAGTCAAGG	TTCAGTGTTTATAGTT	987	19	0.0192503		1
#5894	TAACATGACTGACGATAGG	CCGTTTATGGTCGGGT	1143	22	0.0192476		1
#5893	TAAGACGACTCAATGAATG	GCTCCGGTTTCTGTGT	2652	51	0.0192308		1
#5892	CAAAAAGTGTCACTATAGG	GAGTGGTGTGTCTGAT	2340	45	0.0192308		1
#5891	TAATCAGACTCATTATACG	TCTTTAGGCTTTTTAT	2080	40	0.0192308		1
#5890	TTAGATGTTTCAAAATAGA	TACTAGTGTACTTCTG	988	19	0.0192308		1
#5889	GAATATGACTAACTATAGC	TCTGTTTTTACTATTT	676	13	0.0192308		1
#5888	TAATATGAGTCCCTATAGG	TTCTTGGAGTTTTTAA	260	5	0.0192308		1
#5887	AAGTACATCTCAGTACAGG	GTTTTAGGTCGAATCT	208	4	0.0192308		1
#5886	AAATTCGACTCACCATACG	CGCCTTCTTGTTGGCT	104	2	0.0192308		1
#5885	TAGTGCGACGCATTATAGA	TATTTGGTCGAGGTTT	104	2	0.0192308		1
#5884	TATTACGTCTCGCTGAAGG	CTTAGTGGTGGTCTGG	1405	27	0.0192171		1
#5883	TAATCTGAGGGACTTTAGG	TCATTTACGATTATTT	1093	21	0.0192132		1
#5882	TAATATGACTGACTAGCGG	TTTGGATTTTGCTGTA	1354	26	0.0192024		1
#5881	TCCTACTACTTATTATATG	GGGTATGTCGGTTTTG	1198	23	0.0191987		1
#5880	AAACACGACTCATGTTACG	CTTTTGGGGTATTTTC	1407	27	0.0191898		1
#5879	TAAGAGGAATCACTCGTTG	TCTTAATTTTTATGCT	2189	42	0.0191868		1
#5878	CTGCTCAAACGGCTACTAG	TCGTCTGTTTTGGTCG	1616	31	0.0191832		1
#5877	TTAACCGACTCTTTATAGG	CTGTTTCTAATTGGCC	1199	23	0.0191827		1
#5876	GAATACGCCTCGCTGTGGT	ATTTTTTGTGATCTTT	1199	23	0.0191827		1
#5875	TAAGAAGTCGATATATAAG	GTTTTTGATTTTTTGT	470	9	0.0191489		1
#5874	TTTGTTGCCTCAATATGGG	GAGTATGGTAGCTAGT	1097	21	0.0191431		1
#5873	TCATACGATTTTCCCGGAG	TTGTCTTGGTCTGTTT	1306	25	0.0191424		1
#5872	TAATACCACCCACTATCGG	TTCGGACTCTTTCCGT	418	8	0.0191388		1
#5871	TAGTATGACATATTCTAGG	TTATTTTTGTTCCACA	1150	22	0.0191304		1
#5870	TATTAATATGCACGATTAG	TTCGGGGTCGTTTCCT	1255	24	0.0191235		1
#5869	AAATATGACTAACAAGTGG	CATATGATTATTGCTG	1255	24	0.0191235		1
#5868	TAGTACGACTTATCAGGTG	CCGTTTCTGTTTGCAA	1412	27	0.0191218		1
#5867	TAATAAGACTCAACTTGGG	GTTTGTTTGCCAGTTC	2249	43	0.0191196		1
#5866	TAATACTATGTGCAATAGG	TTGTCGGTCTTTGAGC	837	16	0.0191159		1
#5865	GACTACGGCTGACAATGGG	TTTCGTTTCGTTGTTG	1413	27	0.0191083		1
#5864	CTTTACGACTTAGGGAGAT	GTTGGTGGTTTTTCTA	942	18	0.0191083		1
#5863	TAGTACTACTAACTATGGG	TGTGGGTTGCTTTTTT	1989	38	0.0191051		1
#5862	TAATAAGAGTCACTGTAGT	GTTCCGTTCCGGCAGC	1361	26	0.0191036		1
#5861	TACTACTATGCACAAGAGT	ATGTCATTTCATTTCT	1100	21	0.0190909		1
#5860	TAAGTCGACTCAGATTCGT	TTTTGCTCTTATTGTA	1205	23	0.0190871		1
#5859	GTATAGGTATCACAAAAGG	TGTGGAGGTCTTTTTA	1991	38	0.0190859		1
#5858	TATTTTGACTGACTTTAGG	TTTCTGTTCGATTTTG	1310	25	0.019084		1
#5857	GAATACGAGTCACTTTGGG	TTTGTCCCGTATTTTG	1415	27	0.0190813		1
#5856	TATTACGACTTCATAAACG	TCTTTTGTGTACTTTG	996	19	0.0190763		1
#5855	GGTAACGAGTCACTGTACC	TGATTTTCTAGCTTGA	1468	28	0.0190736		1
#5854	TAATATGATTCTTGAGAGG	TCTTCGTCTCACATTC	2360	45	0.0190678		1
#5853	TAAAACAAGTATTGATACG	CACCTGGTTTTTTGGT	1259	24	0.0190627		1
#5852	TACTGGGGTTGATTATAGG	GTCTGTCAGCATTTGA	105	2	0.0190476		1
#5851	CCATACGACACTCTATGGG	TTTTTTTGGTTTTTTT	2153	41	0.0190432		1
#5850	TAATTAGACTAATTATAGG	GTTTTGTTCCTATCCA	1943	37	0.0190427		1
#5849	TTAGACGAAACTCTAAAGG	TTGATTGTTCATTTTT	2416	46	0.0190397		1
[truncated: 5,848 more rows]
