# Supplementary material for: High-throughput evaluation of T7 promoter variants using biased randomization and DNA barcoding
Source: PLoS One. 2018 May 7;13(5):e0196905. doi: 10.1371/journal.pone.0196905 (PMC5937735; doi:10.1371/journal.pone.0196905)
Supplement: S1 Table — This table shows the retention rate of each base of 244 T7 promoter variants in the high group. (XLSX) [file pone.0196905.s005.xlsx]

## Sheet: Sheet1
Randomized T7 promoter sequence	Barcode sequence	Position	Original base	Retention rate [%]
TAATTCGACTCACTATAGG	TTTTATGTTTCGAGTG	−17	T	77.9
TAATACGACTCACTATAGG	ATTTTTATTGTCTTAT	−16	A	79.9
TAATACGACTCACTATAGG	GATCTCTTTTCTTGTT	−15	A	84.8
TAATACGACTCACTATAGG	CTTTTCTGGTTTTTTG	−14	T	88.5
TAATACGACTCACTAAAGG	TCTGTTTGGGTTTGGT	−13	A	73
TAATACGACTCACTATAGG	TTGTCTATTCTTTTGT	−12	C	70.9
CAATACGACTCACTATAGG	ACCTTTTGGTTCGTTC	−11	G	93
TAATACGACTCACTATAGG	GGCTTGCGTGCTTTCG	−10	A	88.9
TAATACGACTCACTAAAGG	ACGTTTGGTGACCCTG	−9	C	99.2
TAATTGGACTCACTATAGG	TCTGGTGGGGTCCTGT	−8	T	98.8
TAATAAGACTCACTATAGG	GGCTTTGGGTTTTGGG	−7	C	99.2
CAATACGACTCACTAAAGG	AACAGTGTGCCGATCA	−6	A	93
TATTACGACTCACTATAGG	TCCGTCCGGAGTTCAG	−5	C	92.2
TTATACGACTCACTATAGG	CTGTCTTTTAGTGATT	−4	T	89.8
GAATACGACTCACTATAGG	TTTTTATGTTTTAATC	−3	A	81.6
TAATATGACTCACTATAGG	GGTTCTTGGCTTGTTT	−2	T	83.6
TTATACGACTCACTATAGC	GGTCTTGTTTTCTCTG	−1	A	84.8
TAAATCGACTCACTATAGG	GATTTTTTCGGTTTGT	1	G	93.9
TAATAAGACTCACTATAGG	TGGGAGGTTTGTGTTT	2	G	83.2
TAATCCGACTCACTATAGG	TGTTATCGTAGGCAGG
ATATACGACTCACTATAGG	GTTTATTTGTTTTATG
TAATACGACTCACTCTAGG	GTTTCACTGCTCATTT
TAATACGACTCACTACAGG	GTTTTTGGGCTGTTTC
TATTACGACTCACTATAGC	TATTGACATTCTTTGC
TAATACGACTCACTATAGA	TCTGTCTAATCTCGCT
TAATCCGACTCACTATAGG	GTTGGCTTGCCTTCTC
TAATACGACTCACTATTGG	TTTTTGTTTTTGCTTT
TAATACGACTCACTATAGA	TTGGATGTGGTTCGGT
CAAAACGACTCACTATAGG	TAACTTTTGTCGTTTC
GAATACGACTCACTATAGG	TCGTGATAGTTTTTTT
TAATACGACTCACTATAAG	TTTAGTCCTTATGTTG
AAATACGACTCACTATAGC	ATTGGATGTCTTTGGG
TAATACGACTCACTAGAGG	TTTTGGTTGTTTTGTT
TAATACGACTCACTAGAGG	TTTTTCCGTATTTGTT
GAATACGACTCACTAAAGG	GTTTTAGGCTTGTATG
GAATACGACTCACTATAGC	TTCGGATTGGGTTTTT
TTATACGACTCACTATAGA	GTTACTACTGGTGGTA
TAATACGACTCACTTAAGG	ATTTTTTTGGGTTGGT
TAATACGACTCAGTAAAGG	TTCTTCTGTCGTTTTA
TAATACGACTCACTCTAGG	AGCAGTATCTTTTGTA
TAATACGACTCGCTATAGG	TTTTTGTTTTTTTATG
GAATAGGACTCACTATAGG	GTGTCTTTCGCTTTTT
TAAATCGACTCACTATAGG	ACAGCATTTATTTCTA
TAATACGACTCGCTATAGG	CTATTTCGGTTAGTTT
TAATACGACTCACTAGAGG	GCGCGCTTTCGGTGAA
TAATACGACTCACGATAGG	TTGTTAGGTTGATCTG
CTAATCGACTCACTATAGG	AGTTGTTTTTTGGGCA
TATTACGACTCACTATAAG	GAAGTTTTTAAATTGT
TAATACGTCTCACTATAGG	TTGTTGCCTGGTATCG
TGTTACGACTCACTATAGG	ATTTAGTTTATTTCTT
TAATGCGACTCACTATAAG	ATTTGATGGTTTGGTT
TAATTCGACTCGCTATAGG	ACTCTTAGAGGCAAGT
GATTACGACTCACTAAAGG	TATGGTTCTAGTAGGT
TAATACGTCTCACTATAGG	CTGTTTTCAACCTCTC
CAATACGACTCACGATAGG	TTTCTAGAGAATCGGT
TAATAGGACTCACTATTGG	GTTTTGTTTTTCTTTT
TAATTCGACTCACTTTAGG	CAGTTCTTGTTCTTTT
TAATAAGACTCACTATTGG	TTTTTTCTTGTTGTGT
TAATAAGACTCACTATAGT	TTTTTTTCAGGTTTTT
TTATACGACTCACTATGGG	CACCTGACATATGGAT
TTATAAAACTCACTATAGG	AGGCTAGTCACTGTGC
TGATACGACTCACTATAGG	GTTTGGTGGCTCTCAC
GATTAAGACTCACTATAGG	ATTTTGTCTTATGGTT
TAATAAGACTCACTCTAGG	TTTTTCGTTTGGTTTT
TAACACGACTCACTATAGG	TCTTCTTTTGTTGGTT
TATTACGCCTCACTATAGG	TTTTTTCTTAGGTTGG
TGATTCGACTCACTATAGG	TTTGTGTTGATCGGAA
GAATACGACTCAGTATAGG	TGTGTTAGTTGTGTCG
TTATACGACTCGCTATAGG	GTGGGGTTTTTTTGGG
TATTACGACTCACTATTGG	TTTTATTTTTTTTACG
GAATACGACTCACTATGGG	AGGACTATCACTTTCA
TGATACGACTCACTATAGG	CTGTTTTAAGTTTGCG
TAATGCGACTCACTATAGT	GTTGTAAAGGTTTCTT
AAATACGCCTCACTATAGG	TTTGTCTTTTGTGTTT
TAATTCGTCTCACTATAGG	TTGCTTCGGGTTGTTT
TAATACGTCTCACTATAGG	TTGTATTGTTTTTTTT
TAAATTGACTCACTATAGG	TTTTGTGGTTTTTAGG
TTATTCGACTCAGTAAAGG	TGCTTCTTTGTGTTTT
TTTTGCGACTCACTAAAGG	CGTGTTTAGATTTTAC
TAATACGACTCACGATAGG	GCTACTTTTTTTTGTT
TAATACGACTCACTACAGC	TAGTGACTTTTTTTTT
TAATAGGCCTCACTATAGG	GTGTGGTCGGGGTTTG
TCATACGACTCACTATAGG	GATTTAGCCCTTTTAT
TAATACGACTCGGTATAGG	TGTTGGGATGTAACTG
CAATAGGACTCACTCTAGG	TTCTTTATATTTTTTT
TAATGCGACTCACTTTAGG	GTTGACGTTTTTTTGG
TTTTTCGACTCACTGTAGG	TAAAGCGTCGGTGATT
TAAACGGACTCACTATAGG	CTTTTTTGTTAGGGTT
TATTGCAACTCACTATAGG	TCGGTGGCTTTACGAT
AAATACGCCTCACTATAGG	GGGTTGTTTGTTTTTT
CTTATACGACTCACTAATG	TAGGGATTAGTGGGAG
TAATACGACTCACTATATG	TAGCTTTTGTTTTTGT
TAAAGCGACTCACTAAAGG	TACGGTGAATTTATTC
TAATAGGACTCACAATAGG	TATTGACCGTGGTTGG
TAATCCGACTCGCTATAGG	GTTTTTTTATAAGCGA
TAATTCGACTCACTATATG	TGTGTTTATTATTTTG
TAATATGACTCACTTTAGG	TTGGATTTCTTTTATT
TGATTGGACTCACTATAGG	ATTTAGGCTCCTTTTT
ATATACGACTCACTAGAGG	TTTCGTCGGGTTCTGT
TAATACGACTCACTTCAGG	TTTTAGTCTTTTTAGG
TAATATGACTCACTATAGT	ATGTAACATTTGTTTA
TAATTCGACTCACCATAGG	GTTTGATTGGTATAGG
AAATACGACTCACTATATG	TGTTTTTCTTGTTCTT
TAATAGGTCTCACTATAGG	TGCGTTGGCATGGTTG
TAATACGACTCACTTAGGG	GGTTTTGGGTTGGGTT
TAATACAACTCACTAAAGA	GGTGGGTTTTTCCGGT
TAATACGACTCACTGATGG	TAGGTTTGTTGATTCG
TAATACAACTCACTCAAGG	ATAACGGTACGTCGTG
CGATACGACTCACTATAGG	CATGGCCTACATGAGT
TAATAGGACTCACGATAGG	TTTATTTTTTTTGTTC
TTATACGACTCAGTATAGT	TACGGAGTGTTCTGTG
TGATTAGACTCACTATAGG	TATGTTTTTATGCTAC
TATTAGAACTCACTATAGT	TTTCGGTTTTTTAGGT
TAATACGACTCACTGTAGT	TTTCGCTTTTTTTGGT
TAATGCGACTCACAATAGG	TCTTGGTTTAATTTGC
TAACTCGACTCACTATAGG	GCATGTCGTGGCTGGT
TAACAGGACTCACTATAGG	TTGGCGGCTGTTTTAT
TCATACGACTCACTATAGG	AAGGGGTTTTTTTTGG
TAATTCGTCTCACTATAGC	TTTTTTGGTGTTTCGT
TATTTAAACTCACTATAGC	TTAGTCTATCTTGTTT
CAATATGACTCACTATTGG	TTGTTGGGGCTATGTT
TAATACGACTCTCTATAGG	GTCCAGGCGTTTCCCG
TATAGCGACTCACTATAGG	GATGGGCGTTTTTTTT
TTATACAACTCACTTTAGG	TGTCTGGTTTTTAACG
TAATACGACTCACTATGGT	TACATTTTCTATTATG
CAATACGACTCACTCTAGA	TGTCTGTAGGTCGTTT
TGATACGACTCACTATAGC	GCCACATGCTTTATGG
GAATACAACTCACTATAGA	GTTTTGTCTATTGTTT
TAATAAGACTCACTATATG	TTTGCTAGTTTTGTGT
GAATAGGACTCACTATTGG	TTTTGGTTTTTTGTTT
GAATTCGACTCACTAGAGG	ATTGGGGGCATTGGCG
TAATATAACTCAGTATAGG	GCCACGCCGCGTTGTT
TAATCGGACTCACTCTAGG	TTTGCGGTCGTGTTGT
TTATACGACTCACTACGGG	TTCTTTTTGTTGGTTT
TATTACGACTCACTGTAGC	GTGTTGAACTGTGTCT
CATTAGGACTCACTATGGG	ACTTTCGAGGCGGTTT
TACTACGACTCACTATAGG	TTTCGTTGGTTTGGTT
CTATACGACTCACTATTGA	GTTGTTTTTGCTAGTG
TAATACAACTCACTGAAGG	TTGCGTTGTGTTGTGT
TAAAAGGACTCACTATTGG	CTTGTTTGTTCTGGGG
TATTACGACTCACCATAGG	TGGTTTACGTGGGTGC
TAGTACGACTCACTATAGG	CCTTTTTGGGTTGTTT
TAGAACGACTCACTATAGG	TCAGTTTGTCCTGTAT
TAATACGACTCACTCTAGA	GGTTTTTTTTCGTTTT
CGATAGGACTCACTATAGG	TGTTGATAGGGCTCTT
GAATTAGACTCACTACAGG	AGTGTCTGGTTTTTGT
CCAATACGACTCACTATTG	TCTTTTTTTTTCGTGT
TTATACGACTCACTATGGT	TTTGTTTTATAACTCG
TCATAGGACTCACTATAGG	GCCTCAGTTTCATTTC
TTATAAGACTCGCTATAGG	CTAAATTCCAATAAAA
TAGTACGACTCACTATAGG	AGCCCCATTGTCACAA
TATCACGACTCACTAAAGG	CGTTTGAGGCTTGCTT
TAATTTGTCTCACTATAGG	TATTCTTATTTCGTGT
TAATCCGTCTCACTATAGG	TCCTTTCTTTGGTCTC
TAATGAGACTCACTACAGG	TTGTTTAATTTGTTTC
TAATGCGACTCGGTATAGG	ATGTTTCTTTTGTTCG
CAATTGGACTCAGTAAAGG	GATTAGTTTTTTTTTA
TCATAAGACTCACTATAGG	TTTCTCATTCTAGTCC
TAATAAGACTCACCATAGG	GGTTTTCTCGTTTGTA
TTCTACGACTCACTATAGC	TTTTGATTTAAGGCCT
GTTTACGACTCAGTATAGG	CGACCCGTTTTTTTTT
TAATACGACTCACAATTGG	TTTTGTTGAGAATCCT
AAATACGACTCACTATACC	TTTAGTTTTTCATTGG
TATTTAGACTCAGTATAGG	CACGGCTTTTAGGTAT
TTATACGCCTCAGTATAGG	GTTCTTGGTGGCTTTT
TAATACGTCTCAGTATAGG	CTTTTTGGATGTACGG
TGATACGACTCACTATGGG	TCTGTTTTCTCTCATT
TCATATGACTCACTATAGG	TTTTCTACTGGTTTTG
TAATGAGACTCACTTTAGG	TCTGTCTGGGGATGGG
GGATAGGACTCACTATAGG	TGCTCTTCTTGGGGTT
TAATTCGACTCACTTTTGG	ACTTCTTCTGCACTCG
TAAGACGACTCACTATAGG	TTATTTCTGTTTGTTT
TAACAAGACTCACTATAGG	CCCTAATGCCTATTAT
TAAACCGACTCACTCTAGG	AGTGTCGATGTTTTTG
TATTTCGTCTCACTATAGG	GGGTATCTTCTTTTCT
TAATACGTCTCACTGTAGG	TCCGGTTGGTTTTTGT
TATTAAGACTCGCTATAGG	CCTTGTTGGTTAGTTC
TCATCCGACTCACTATAGG	GTTTCGTTTTTTGGTG
TAATCTGACTCACTATAGA	TGCCGTTTGTTTGACG
TAATACGACTCAGAATAGG	GGTTGCAGATGCTTAT
AAATACGACTCACTCTGGG	ACTCGTTGTTTTGTTT
TAATAAGACTCACTAGTAG	TTGTCGATGTTTGTGA
GAATACGACTCACTATCGG	GGCAAGTTGGATTCAT
TAATAAGACTCAGTATGGG	TCTTTTTAGAGTACAT
TAAACCGACTCACTAGAGG	AAGTTTTCTTTTCTGT
TAATGGGACTCACGATAGG	CTTTCTGGGCTGCTAA
TAATACGACTCACCTTAGG	TGTGTGTGTTTCTTCG
CAATACGTCTCACTATAGC	GTTTTTTTTTGTTGGT
TAATACGGCTCACTATAGG	TTTTATATGTTTCGTT
CATTAGGACTCACGATAGG	ATTTTAACTGTTTTTT
TAACGCGACTCACTATAGG	TTTTTTTTTTTATGTT
TGATACGACTCACTCTAGG	AGTGTTTTTCTTGTAT
TAATACGGCTCACTATAGG	TCCCGGGAGATAGTAG
TAACACGACTCACTATTGG	TCGTTTTCTCGCTGGG
TTATAAGACTCACTATCAG	TTAGTAGGCCTTGTTT
TAATACGACTCACTGGAGG	TTTCCTGGTGTTTTTG
TAATGAAACTCACTATTGG	TTCGGGCTTGTGATCT
AAATACGACTCACTCCAGG	GTTATGTCTGGAGTCC
TGATTCGACTCACTATAGT	TTTTTTCGGTTAATTG
TAATACGGCTCACTATAGG	CTTTTTTTGAGCGTCG
TAATCCGACTCACCATAGG	GTTATAAATTTGTTTT
TAAGACGACTCACTATAGG	CAATCGTTCTGTTCTA
TAACAAGACTCACTATAGG	GTTTTTTTTTCTGGGT
TATTAAGACTCACTATATG	TCTATGGATATTTTTA
TAATTCAGCTCACTATAGG	GTTGTGTTCGTTTTTT
TAATGCGACTCACCATAGG	GTTGGGTTTTTTTTAG
TTTTACGACTCGCTATAGA	GCGGTTAGTTCCTCCA
TAATACGTCTCACTTTAGG	AGTCGTTTCATTTCCC
TAATATGACTCACTATTGT	TTTTTTTCGTGCGGGG
TAAAAGGACTCACTTTAGG	CTTGCACTTTTTTAGG
TAATATGACTCACTCTTGG	ATCAAATCCTGGCTGC
TGTTAAGACTCACTAAAGG	AGCTTTGCTTTTTTTT
TAACACGACTCACTTTAGG	TCTTTGTTTCGGTTGA
TTATGTGACTCACTACAGG	GGTTTTGTTTGGTATT
TAATGCGACTCACAGTAGG	TTTATAGCAGTGGGCA
TAATACGCCTCACGATAGG	CGGTTGTCCTTTGGTG
TCATACGACTCACTGTAGG	TTTGTACATTTCTATT
TAATACGACTCACTATCGT	TTTTTTATTTAGTTTG
TAATACGACTCAGTGTAGT	TTTCTTATGTGTATTT
TAATTCGACGCACTATAGG	TTTGGAGTTTTTGCTC
CAAAACGACTCACCATAGG	TTTGTTTTTTTAGATT
TAATATGACTCACCATAGG	TTGAGCAGATTTTTTT
TAATCCGACTCACTAGAGA	TTTAGAATTTTCTGTT
TAATACGACTCCCTATAGG	AGCTTGTATTTTGTTG
CAATACGACTCTGTATAGG	TGAATCAGTTTGTTTT
GAATACGACTCACAGTAGG	GGCGGGTTGGTTGTTC
GAATACGCCTCACTATAGA	TGCTTTTTGTGTGGTT
TAATACGACTCACTATGTG	TCAGGTATCTCTTAAT
AAATGAGACTCACTACAGG	TTTTCTTTTTGTCCTC
TAATTCGACTCACGATGGG	GCTGGAGTCTATCTGT
TATTACGACTCACTTTAGT	TGGATGGGGTTTTTTG
TAATACGACTCACTGATGC	AGTTTTGTTGGAGATG
GAATTGGACTCGCTATAGG	CCAGCGTGCTTTTATT
AGATACGACTCGCTATAGG	TAGTGTTTTTAATCTA
TATAATGACTCACTATTGG	TACTTCGTTCTGTGGT
TATTACGACTCACCATAGG	GTTTTTTTTTTTGTGT
TAGTACAACTCACTATAGG	TGTACTTTTATGTGTG
CTATACGACTCACTTTGGG	CGGCTTACTTTGTAGG
AAATTGGACTCACTGAAGG	GTTGAATGTTTCTTTA
CAATAGGACTCACTCTAGT	GTACCTGGTTATCTGC
CAATATGACTCAGTATGGG	TTTCTGTCTTTATTCT
AATTCGAACTCACTATAGA	CCTGTACATTTACAGG
TAATACGCCTCACTATCAG	CTCTTTATGGTTGGTT
TAATGCAACTCACTGTAGA	TTTTATCTTAGAGAAA
TAAAGCGACTCACAATAGG	GGTGGTTTGTTGGTTT
TAATACGACTCTCTATAGT	ATTTCATTGGTCCTTT
TAGTAAGACTCACTATAGG	ATCTTGTTCAGCTTTT
TTATACGACGCACTATAGG	CCGTCTCTTTATGTCT
TAATACGACTCACTAGCGG	TTCGTTGGCGTTCCCG
TAATACGCATCACTAAAGG	TTGGATTGTGGTGTTT
TAAAAAGCCTCACTATAGG	TTTTTTTTTTGTGTTT
TCATTCACTTCATTATGGG	GTTGTTTGTTTTTTTT
AGGTACGACTCACTATAGG	TGTTTTGTTTTTCTTT
TTATAGGACTCAGTTTAGG	TTTTAGTTTTCATGGT
CAATGAGTCTCACTATAGG	ATGTTTGCTGGTTGTT
TAATACGTCTCACTACAGC	TTGGTCGGCTGCTTCT
TAATCCGACTCACTCTAGT	TAGTTAGTTTTGATCG
TTAAAGAACTCACTATATG	CGTTGGTTCCGGTATG
GTATACGTCTCACTAAAGG	TTTGGTGTTCTTTTTC
TAATCGGACTCAGTATTGG	TGTTGTTCAATCCTTA
GAATACGACTCGCTGTAGG	TCATAAACTATTATTT
AAATACGTCTCACTGTAGG	GTTCTCGGGTGTTTTG
TAAGAGGACTCACTATAGG	GGTATCTTTTTGTATA
TTATGCGACTCGCTATGGG	GTTATTCCGTGTCTCG
TAATACGACTCACTTGTGG	TTTTTGGTTTTTATTG
TAATAGGACTCACCATAGC	GTTTTGCCTTCTTTTT
TACTTCGACTCACTATAGG	GACCGCTAGGTGTAGT
TAATACGACTCTCTCTAGG	TATGGTTTGTTGCTCT
CCTTACGCCTCACTATAGG	TGATGTTTTTCTGTTT
TTATAAATCTCACTATAGG	GACGGTTCATAATTTG
TATTGCGACTCACTATTGA	TGTCCCACTTCGTTTC
TAATGCGACTCACAATAGA	TGTGTGAGGCATATTC
AAATACAACTCAGTATTGG	GTCCTCGTAGAGTGTG
ATAAACAACTCACTATAGT	TTTGGTTTTGCTTTCG
TAATATAACTCAGTAGAGG	TTTTTTTGTTTTTATT
AAATGCAACTCACTATATG	GGGCCGTATTACACAG
TAATACGACTCGCCATAGG	TTGTTGGTGATTTTGT
CAATACGACTCACTTTCGG	AAAAGTTCCTCTCTTG
TAATACGACTCATTATAGG	TAGATCTTTAGTCTTT
TAATACGACTCACTACAAC	TCGCCTTCGTCGGGAC
TAATACGGCTCACTATAGC	TTTATGTTTTTTCTTA
AAAAAGGCCTCACTATAGG	CGGGTCTTCCGGGTCT
TCATAGGACTCACTATAAG	GGGTTTTGCTTTGGGT
CAAAATGTCTCACTATAGG	TTTTTGATATTCCATT
TAATACGCCTCACTATTGT	TTTTGGTCATTTTTAT
TAATATGTCTCACTATAAG	TCGTTCCTTCTTTTTG
CTAAACGACTCAGTAATAG	GTTTGGTCTAATCTGC
TGATTCGACTCGCTATAGG	GCTTTCTATTATTTCT
TATTACAACTCACTCTTGG	TCAAGCGCGTCCGTCT
TAATACGTCTCACTCTAAG	GTTTTGCATTTCTAGT
TAAAAGGACTCAGTATATG	TCTTTCTGTGCTTCTT
TAACACGTCTCACTATAGG	GCATGTTGTAATGTTG
TAATACGACTCACTCCAGT	TTGGTCCTGGTTTTTG
GATTACGACTCGGTATAGC	TTGGCCTTTCTTGGTA
TGAAACGACTCACTTTAGG	CATTTGAACATATAGT
CTATGCGACTCACTATAAC	TTTCTCGGAATGTTTT
GAATACGCCTCACTTTAGG	TGTGTATTTGTTTTAG
CAATAGGACTCACTAGAAG	GTTGTTGTTTTTCATG
TAATATAACTCTCTATAGG	TTCGATAGTTGAATTT
TATTAGGACTCACTTTAAG	CTTTTTTACGTGCTTC
TAATACGACGCACTAAAGG	GTACACTCATGCAATA
TTTAACGACTCACGAAAGG	TAGTCGGAGTTAGTAG
CATTGTGACTCAGTATAGG	TGTCGGTTGGCTTGAT
TAATTCGACTCAGTATTTG	CAAGTTTAGAGATCAA
GAATGAGCCTCACTATAGG	TTTTGGTTTCTTTTGT
TAATACGACTTACTATAGG	GTGTTTAATTTGTTTA
TAATACAACTCAGTATACG	GTTTTACTTATCACTG
TAATCGGACTCAGTATAGT	GCGCATGTAGGTAATT
AAATACGACTCACTTAAGT	TTTCTTTTTGGCGTTG
TAATATAACTCACTATACG	TGGCTGGTTTTGTCTT
CATTACGTCTCACTATTGG	GAGGTTTTTTCTTGTT
TAATATGACTCACTATTCG	AACCGTTACCTAATTC
TTCTACGACTCACTATATG	ATCGCGAGTACTCTTG
AAATACGGCTCACTATAGG	GGCTGGTTGTGTTGTT
TCGTACGACTCACTATAGG	CTTTTTTTTTCTTTTG
AATTAGGACTCACGTTAGG	GTAAGTGGGGGTTAGG
TAATATGACTCACGATTGG	GGGTTGTTATGATTGA
TGTTAGGACTCGCTATAGG	TTCCGTTTCAATTTTT
TTATGCGACTCACTACATG	TTCTGTGTTTGACCTA
TAAGATGACTCACTATAGG	AAGTCTCTGATTCTTA
TTGTACGACTCACTATAGT	TCAGGCTTGTTGTAGC
CTATACGTCTCGCTATAGG	ATTTTTAGTTTTTTGG
TAATACGACTCGCTATGGT	CTTCTCGGGTCTTTTG
TAACAAGACTCACTGTAGG	AAGTGGAGGTCTTTCC
AAGTAGGACTCACTATAGG	TTAACTGAGATTAATT
TTATGCGACTCGCTCTAGG	GTGTCGTGTTCTTTCT
GGATACGACTCACTAAAGA	GATGGCCGTCGGTCGT
TAGTTCGACTCACTATAGC	TGGTGTTTATTGTTGA
GATTACGACTCAGTTTAGG	GTTTGGGGGTTTTCTT
TGATTGGCCTCACTATAGG	TTCGTGTTGACTTTGT
TAATACAGCTCAGTATAGG	TGTATTTTTTCTTTTT
AATTACGTCTCACTTTAGG	GTGGAATCACTCTGAC
TAAAAGGACTCTCTATAGG	GATTGTCATTCGATTT
TCATTGGACTCACTCTAGG	TTATCGTCTAGGGTTT
TTATACGACTCTCTCTAGG	TCTTTAAACTCCCGCG
TTATATGACTCAGTTTAGG	TTAGTTCTTTTTAACC
TATTACGACTCACCTTAGG	TCTTTTTTTTCGGGGG
TAATACGACTCGCGAAAGG	TATGTTTTTAACATTT
TGATATGACTCACTATTGG	TCTTTTGCGCTTTGGT
TAATTAGACTCTGTATAGG	GCCGTTTATGAGCTCT
TAATACGACTCGCTGTAAG	GTCTCCTAGATCTCTA
TAAAACAACTCACTAGGGG	ATTTTTTCTGTGTTTC
TAACGCGACTCACTAGAGG	TTTGTTTTGCTGTCGC
TAATTCGACTTACTATAGG	TTCCCTTTGAGAGTTT
CTATATGCCTCACTATAAG	TCGTGGTGGTTTTTGC
TGATGCGACTCACTATAGT	CGGCTGGGCTTTTGTC
GAATTGGACTCAGGATAGG	GGGTGTTTAGTTTGTT
TTTTACGACTCAGTAGAAG	TTTCGACTGTTTGTTG
TAAACCGCCTCACTAAAGG	GGGTCTTTCTTCCTAT
TAATCGGACTCACAATAGA	TTTTGTTCTCAATTTT
TTATACGACTCTCTTTAGG	AGTGCGGCTTGCTGGG
TAATACAGCTCACTGTAGG	TTCCTGTCTTGTTTGT
TTATACGACGCACTATAGC	TTTTTTAGTTTTTTAT
TTATACGGCTCACTATAGC	TGGCAGTTCGAGGTGT
TAATCCGGCTCACTATAGG	TTTTGAATTTATGTTT
TAATACGACTCGCGGTAGG	CGCTTGGTGTTGGATC
TTTCACGACTCGCTATAGC	GCGCATGATCTCCTTT
AATACAGACTCACTATAAG	TCGGGGGTTTTGTCTT
AAATATGCCTCACTATAGA	GTGTTGTTGTTGGATT
TAATAGGTATCACTATAGG	CAATTGTGTTTTTTTC
CAATACGTCTCACTAGAGC	GATTAAGTTTGTTTTT
TAATAGGTCTCACGATAGG	TGGGGTTTTGTTTTTT
TAATACGACGCAGTATAGG	AGCGTTTGTTGCGGTC
TCATAAGACTCACTATTGG	TTGTCTTGTGTTCGAC
TAATAGCGCTCACTAAAGG	AGTTGTCTTGATAATT
TAATACGACTCACGCTGGG	ATCTTGTTGTTCCATT
CAATACGACTCATTATAGG	GCCAATCTAGTTGTTG
TAATACAACTCCCTATAGG	TTGTGGGTGTGTATTT
GAAAGTGACTCACTAAAGG	TGTACTCTTTTCTTTT
CATCACGTCTCACTATAGG	GTTGTCGTGTTTTGTG
TAATACGACTCGGTATACG	CCTTTCGGATATCCTT
CAGTACGACTCAGTATAGG	GCAGTTTTTTGTAGGT
GAATTCGACGCACTATAGG	TTTTTGTTAGTGGGTT
TAATGAGACTCACTAGAGT	TTGGCTGGTGTATTGG
TAACACGACTCAGTACAGG	TTTTTAGTGGTTTTCC
TAATACGACTCAATATAGG	AACATCTTTGATCCTG
TAATACGGCTCACTATAAG	CTTTGGGGTTTCGTGT
TTATAAGACTCGGTATAGC	CTTGCGTCTTTTTGTC
TGATACGACTCAGTAGAGG	TTTTTGGTTTTTCTGG
GGATACGACTCACTGAAGG	TTTAAGCTTTTCTTTT
TAATACCACTCACTATAGA	TTGTTTTACGTTACCT
TTATATGACGCACTATAGG	ATTAGTGGTTTCTCTG
TAAATCGCAGCACTATAGG	TTTTTTTTTTTGTTTT
TAATACGACTCACGATGGC	GCGATGTTCAATCACG
TAATGCGACTCACTATCCG	TTGGGGGTAATATTTT
TATCACGACTCACTATCGG	AAATTATCTCGTCTGT
CAAAAAGACTCAGTATAGT	ATGACTTTTTTTCCTA
TAATAAGACTCGCAATAGG	TGATTTGATAATTTAT
TATAACGACTCACTACATG	TTTCGTTTTGTTTATT
GATTACATCTCACTATAGC	GTGTTTGTGTTTCTCT
GAATTCGTCTCAGTATAGG	CTAACTCTTTTGATAT
TCCTACGACTCACTGTAGG	CGTGGTATTTTTTCGT
AAAGCCGACTCACTATAGG	GTTTTTTATTCGTCTC
TAGTACGACTCACTATATG	GATGTGCAGATTTTTA
TAATTCCGCTCACTATAGC	TTGTCATTTCAGGTAG
TGATACGACTCACTCTGGG	TTTGGGATTTTTCGAT
GAATACGACTCAGCATAGG	TATTTGGCTTTTTTGG
AGACACGACTCACTATTGG	TGTTTTGGCGTGGGGT
CACTACGACTCACTATATG	TAAGGGTGAGTCGGAT
TCATTCAACTCAGTATAGG	GTGGCTTTCTGCTTCT
TTATATGACTCACTATGTG	TAAGTTCAGTTTCGTT
CGATGCGACTCACTCTAGG	GGTTGTTTTATGATTT
TAATAGGAATCACTATAGG	TATGTTGGGGTTTTCG
TACAATGACTCACTAAAGG	TTTTGGTTTTCTTGGG
TGCTACGACTCACTATAGT	CAAGGACTGTAGACTG
TAATCCGACTCACTCTAAC	TTTGGTGACTGGTTTT
TGTTACGACTTACAATAAG	TTTTTTTTTTTTTTTT
TCATAGGACTCACTGTAGG	TTGGTGTTTTTTTTCT
GACAACGACTCACTTTAGG	ATTTTATGTGATTTTT
GACAATAACTCACTATAGG	GTTGAGTTTTTTATTT
TAATACGACTCACATGAGG	CGCTTGTTTTGTTGTG
TGATACGACTCAGTACAGG	GTAGTATTATCGAGGG
TTTTACGACTCCGGATGGG	GTCTTGTTTTTTTTCG
GGGTACGACTCACTAAAGG	GGCTCAGTGGTGTGTG
TAACGGGACTCAGTATAGG	AAAGATTCGTGTTTTT
TAATAGGACTCGCTATCGG	GTCTTGGTGAGTTAGG
TGATACGACTCACTTTGGG	TGTATTTTCTCCTTGG
TAAAACGACTCAGTATCGG	CTACTTTGGTCTTTGG
TAATCCGCCTCACTAAGGG	TTTTTTTTTTTGGGTT
TTATTCGACTTACTATAGG	TGTCTTGTTTTTTTCG
TACTACGACTCACTATATG	GGCGTTTCTTTTTTTA
TAATACGACTTACTAAAGG	ACTTTTTCCTATATAT
TAATACAACTCACTGTTGT	TTTCACCCTCATTTGT
TAATACGGCTCACTATTGG	TCATTGCTTGTTCTTA
TAAGACGACTCACTATTGG	ATCGCAGGTGGGTTCT
TAATAGGAATCACTATAGG	AAGGGCGCTCATTATA
TAATTCGTCTCAGTATATG	TTCTTTTTGTTTAGTT
AAATGTGACTCACGATAGG	GTACCACTCATTATTA
TAATACGACTCACTCTCGA	TTCGATGGGATGTCTT
TAATACGCCTCACTGAGGG	TAGCTGTTGAGTTTTC
TATTACGAGTCGCTCTCTG	TTTTTTTTTTTTGTTT
AAATACGACTCATTATAGG	TTTCCGGTCGTCTGTT
AAATCCGACTCGCTTTAGG	TGAGAGTCTGTGGCCG
GGATAGGACTCACTATATG	TGTAGGTCGGAAGCCA
TAATTGGACTTACTATAGG	TTTGATTAGCCTTATA
TAATTCGTCTCACTAGAGA	TTTGGCGTTTATGTGG
TAATTCTGCTCACTATAGG	TTTTCAGGGGTGTTTT
AAATACGACTCACTACGGT	TCGGACGTTTTGTGGT
TAATACGACTCACGACGGG	GTTTGTTTTGTTTTTT
TACTACGCCTCACTATAGG	TTAGCTTTGTTTTTGT
TACTTAGACTCACTATAGG	CAGGATGAGTTAGGTC
TTATAAAACTCAGGATAGG	TTCCTTTTTAGCGGTG
TAATAGGACTTACTATAGG	TTTGTGGTGCTTTTCT
TCGTACGACTCACTATAAG	GTTGCTTATTGGGATG
TTATACGGCTCAGTATAGG	GGTTCGCATGGTTTTG
TTATACGACTCGGTCTAAG	CCTTCCATGTGGCTTG
TAGTACGTCTCACTATAGG	TTCTTGGATAGGTTTG
TAATACAACTTACTATAGG	TTTTGTCCGTGGTTCT
TAATAAGTCTGACTATAGG	TTTTTTTTTTTTTTTG
TAATACGAATCACTATAGG	TTGTATTTCTGGGGTC
TAATATGACTCAGGTTAGG	TCGGTTCGGTTTTTTT
TATTAGGACTCACCATGGG	AGCCTACGAATTCTCT
TAATACGTCTCACTAGAGA	GCCGACTGCTTTTTTA
AAAGACGACTCACTATTGG	TTTTTGTTTTTGGTTG
TAATCGGACTCACAATTGG	GCTTGTGGTTGTCTTG
GCCTATGACTCACTATAGC	GTGTCGAGCACTATTC
TAATCGGTCTCACTATTGG	TCGTGTCATTTTTTAG
TAATTCGACGCACTATGGG	AGTTGCTTTCAGTTTG
TTTGACGACTCACTGTAGG	CGTTAGGTTTTAGTTA
TAATATGACTCGGTTTAGG	GTTTTAATGGTTCTTT
TAGTCGGACTCACTATAGG	CGTTATTAATTTCTCC
TAATAGGACTCTCTGTAGG	CGGGTGATTCTGGAAG
TTCTAAAACTCACTAAAGG	GCGGGGTCTTATTCAT
TATAGAGCCTCACTATAGG	TTCTTTTGTGGTGGGT
TATTCCGACTCACTATACG	ATCTTTTTTTTTTACT
TAGTACGACTCACTATATG	GCATTCAGGTCTAATT
TCATTCAACTCACTAGAGG	GTGTCTTTCTTCTTTA
TAATAGGACTCATTATAGG	GTAGTGGATGTCGCTT
TAATATGACTCACTGTGGA	TGCCTTATTTATGTCG
TAATCTGACTCACTTCAGG	ATTGGGTGTTACATAC
TAATATGACTCGGTAGAGG	CTTTGGTGGGTTTTTG
CTAATACGCCTCAGTAAGG	TTTATCTGGTCATTCG
TAAAACAACTCACTTTTGG	AGGCCAGAAAAGTGTT
CAATAAGACTCACCATAGT	TTTTTATCTGTGTTTC
TAATACGACCCACTATAGG	GGATTGTGGTTTCTTT
TAATACGAATCACTATAGG	TTAGGTCTGGGTTTGG
TAATACCACTCACTATTGG	GCTTCCGGTGTTTGGT
TAATACGACTCCCTATGGG	TTGTGTGTATGTATGG
CAATACGACTCACGGTATG	GTTGCTGGGTCTTATG
TTATAGGACTCGCTTTAGC	TTTTGGTGGTTGTTGA
GAATGCGCCTCACTCTAGG	AAGGGGTTTTTTTCCT
TAATACGACTCCCTTTAGG	TTTATTTATAGGTTTT
TAATTCGTCTCTCTATAGG	TTTTTTTAGTTTTTTT
TAAAAGATATCACTATAGG	ATACCCTGGTAGGTTT
TGAAGGGACTCACTATAGT	GAATTTTCGCACCTTT
TAATAAGACTCGCTTTAGC	CTTTCGATCATATTGG
CATTACGACTTACTATAGG	GACAGTTCTCTTGTTT
GTATACGACTCACGAGAGG	CAGTTTTATCTTTGTT
TAATACGACTCTCTAAAGT	TTTACTCTTTGTCCGT
TTATACGACTCAATATAGG	TTCGTGTGTTTGGCCT
TAATGCGACTCACCAGAGG	GTTAGCGTTAGATCGT
GAGTACGACTCACTATATG	TATGGTCTGGTTGTTT
TAATACGTCTCACTTTAGT	TAGGGTCATTTTATTT
TAATATGCCTCACTATACG	GTTCTATCCGGTGTTG
TAATAAGACTTACTATAGG	TCTCTTGTAAAGGACC
TAGTAGGACTCACTATGGG	TTTGGTAGTGCTTTTT
TAATGCGACTCACCATAAG	GGTCTATTTATTTTTT
TAATACGACTCTGTTTAGG	CTTCTGCGTGACTTTC
AAGTACGACTCACTAGAGG	GTTTTTCTTTGTTTTG
TAATACGACTCTCTATCGG	GGTCAGCTTCTTCATT
TATTACGACTCACTGAAAG	CTGTCTGTTATTTTTA
TTTTACAACTCACAATAGC	GTTGCTTTTTTTTAGA
TAATACGACTCCCTATTGG	GGTTGGTCTTTGTCTT
CCAAACGACTCACTGTAGA	TTCTTGTTCTTTAATG
TAATGCGACTCCCTATAGC	TCTGTTTGGTTTCGGT
TTATACGACTCACGATACG	ATCGGTTGCGTGCATT
CAATCCGTCTCACTTTAGG	CTTCGGGTTTTTTGGG
GAAAACGTCTCACTATTGG	TGTACCTTGTGCTTTT
TAATACGACCCACTATAGG	CTCAAGGTGGTGGTTT
CAATTTGTCTCGCTATAGG	TTGCCTATGTCTCTTC
TAATACCACTCACTTTAGG	TGGGTGAGTTTTCTCC
ATTTGGAACTCACTCTATG	TTGAGTGTTCTTTTTT
TAATACCAATCACTATAGG	TCTTTTTTCTTTCCAG
AAGTACGACTCACTTTAGG	GTATTGGTGGTTTTTT
TAATATTACTCACTATAGG	GTCTTGGTTGGTCTTT
TAAGAGGACTCACTCTAGG	TTCTCCTTGAGCACGT
TTATACGACTCATTAAAGG	TTGGTTCAGGTGGCCT
TAATAGGACTCACAGTAGT	TATGTTCATTTCTATA
TTATACGACTCAGTCTTGT	ATTTGACGGTCGTCGA
GAATACGCCTCACGGTAGG	CACTTGTGACTTTTAT
TAAAATGACTCGCTCTAGG	TGTCTTGTTTCATATG
TGATACGACTCGCTAGAGG	TTTTTTTTCTGGCTTT
TAATGAGCCTCACGATAGG	TTTTCTTTTTACAGGT
TAATACAACTCACTACGTG	TTGGCTTTTTTCGTTC
TTATAGGACTCACAAGAGG	TTTTTGTTTTTTTGTT
TAACCCGACTCACAATAGG	TAATATCTGCGTCTGT
GATTACGTCTCACAACCGG	GATTTTTTCGGTGTGT
CAATACGGCTCACTATATG	GGTTTTGTGTTTGGTG
TAATTCATCTCACTGTAGC	CCTAACTATCTAATGT
TAATACCACTCACGATAGG	TTCTGGTTGTTGGTCG
TTATCCGACTCACATTGGG	ATGCTTTGTAAGCTCG
TAATAAGACTCACGCTGGG	ATATTTCGGAGGAAGG
TTATCCACCTCAGTATAGG	GGGGCTTTTTTTGCCT
TAATAAGACTCACTCGGGG	TCTATGTGGCTCGAAG
TAGTACGACTCAGTATAGA	ATTGTGTTTTTCTTTT
TTATAGGACTCATTATAGG	TTTCTGCTTTTCATTA
TACTCCGACTCAGTATAGG	TTCTTATGTATAACTT
TTATACTGCTCACTATAGG	ATGCTCGATGGAGAAT
TTGTACGACTCACTCTAAG	CTTTTCCTTATATTTT
CAATATAACTCACTGGAGG	TCTTCGTTTTGTTTGT
TTAGAAGACTCACTAAAGG	CATTTGTTTATTTTGG
TAATAGGACGCAGTATAGG	CCTTTTCGTCTTTTCT
TAATACGACTTACTATAAG	GAGGTGTGATTTTATT
TGGTTTGACTCACTATAGG	TTTTTAGGTCGTAATG
TGATATGTCTCACTAAAGG	AGTTTCGGGTGTATGG
GGATGCAACTCACTATGGG	TTCGGATTGTTTTTGG
TAATACAACTCACTGCGGG	TTGTTTCCCCTGTTTG
TAATAGGACTCAATATAGG	TCTTTTGGTTGTTCTT
GAACACGACTCAGTACAGG	TTTCTTTTTTGTTTTT
TTATCCGACTCACGGATGG	TTTGGTCTTTTTAGCT
TAATACGAATGTCTATAGG	GTTTATTTGATTTATG
AAAAAAGACTCACTGTAAG	CGTCTTCGTGTGCGGT
TAATATGACTCACTATACT	TTTTTTGTTTTTGTTT
TACTACAACTCACTCTAGG	CTTTTGTGCATTTTGT
TAATTCGTCGCACTATAGG	TTCCAGCCCTATTTCC
TAATGCGACTCAATATAGG	TTTTTCTTTTTAGATT
TACTGCGACTCGCTATAGG	CTCTTTGTTGATTGTC
TTATATTACTCACTATAGG	TTCTGTCTGTTACTGT
TAATACGACTCACTCCGGT	GCCGTGATGGCCTTTC
TAATAAGACTCTCTTAAGG	TCTTTGTGTTTTCCTT
TGGTACGCCTCACTATAGG	TCATTGATTTATTGTG
TACTCCGACTCACTATAGT	AAATACTCTTGTTGGG
CAATTCGACTCAATATAGG	GTCATCTTCTTGTACA
TGCCACGACTCACTATTGG	GCGTGTTATTGTTGTT
AAATACGACTCCCTATAGC	CGTTGTGGGTGTTTTT
TGATGCAACTCAGTATAGG	CGATTGTTTTTTTTCA
TAATCCGACTTACTATAGG	CCGTGTCTCTGTTAAA
TAAACCCACTCACTATAGG	TCAGTTCTTTCCAGTA
TCATACGACTCGCTATGGG	TTGGTGCTTTTAGTTT
TTGTGAGACTCACTATAGC	TAGTATTTTGTGAACA
TATTACGACTCCCTATAAG	ATTCCTGGGCTTTGTC
TTATAGCACTCACTCAAGG	TTCTGTGTTTGTCTTG
TTATACGACCCACTATAGG	CTTTTTAAATTTTTGG
TGTTCCGACTCACTAGGGG	TTTGGCTGTGTTTTGT
TAATGCGACTCAATATAGG	TGTTTTGATTTTTAAC
ATAAACGTCTCACTCTAGG	AAGTGCTCGGCGTTAG
AAATACGACTCAGTAGATG	TTGCTTTGTTTTTTTC
TCTACCGACTCACTATATG	TTATTGTGGTTCTTTT
AAGTAGGACTCACTGTAGG	TTTTGTCAAACTTGTC
TAATACGGCTCACAATAGG	CTCTTATGAGATGAGT
TAGGACGACTCACTCTAGG	AGTGTCTGTATATCCT
TAATATGACTCACTTGTGG	CACTCTAGCTTGGCTT
TACTACAACTCACTAGAGG	TGGGTTTCGTGGAATG
TCTTAGGACTCACCATAGG	GTCTTTATGTTTTGGG
TAATACGACTTACTATGGG	GGGGTTTTTGATGGTT
TAATTTGACTCGCCATAGG	TTTTTATTTTCGCGTT
TAATATGTCTCACTATAAC	TTTTTTGACATTTTTG
TAATATAACTCACTCCAAG	GCAACTGCTTTCTTTT
TACTACACCTCACTATAGG	GTGCTGTCGTTTGGGT
GAATACGACTCACTACGAG	CATTAGTTCCGTCTGG
TAATATGAATCACTATAGG	TTCTTCACTTTATATT
TACTGCGACTCACTCTAGG	GGCGGTCTGTTTGGTT
ATTTAGGACTCACCATTGG	GCTCTATTTTTTCGTT
TAATAAGACTCAATATAGG	TTGTCTTTGATTCATA
TGAAAGGACTCACTATTGT	TAGGTTGTCATATTAC
TAATACGACTCCCTCAAGG	TTTTGATAGTTTTGAG
TAAAAGGTCTCACAATAGG	GTTTGGGTTTTGTTTT
ATATATGACGCACTATAGG	TTGTGTTTTCTGGTAG
TATTGCACATCACTATAGG	GGTAATTTTTCTAATT
TAGAAGGACTCGCTATAGG	TGGGGTCTGGTCTTGG
TAGTACGACTCAGGATAGG	AGTCGTTGTTGTGGGG
TAAGGCGACTCACTAGAGG	CTTTCTTGCGGCTTTT
TCGTACGTCTCACTATAGG	TACGATTGTGTTTCTC
TTTTCCGACTCACACTTGG	GTGGTTTCTGTTTCGG
TATTAGGACTTACTATAGG	TCTATTTGTGGGCGTT
GAGTAGGACTCACTATTGG	TGCGGGTTTCCAGTGT
TTATAGGTCTCACCATAGG	TCGTTTCGTTTTTTGG
TAACACGACTCAGTTTAGC	GTTTTTTCGTTATTTT
TCATTCGACTCAGTTTAGG	CTTTTGTTTTTGTTGT
TAATACCACGGTCTACATG	TTGGGTTTTTTTTTAG
TTACCTTACTTTCTACCGG	GTTTTTTTTTTTTTGT
TAATACGACTCAATATAGC	GGAGCTGCTGGGTTTG
TAATAGGACTTACTATAGC	TTTATCTTTCTTTGGT
TGATTCGCCTCACTATATG	GAGCTTCCTCTTAGTG
TAAGCCGACTCACTGTAGG	TCTGGTTTTGGGATTT
TAATTCAACTCGGTGTAGC	GGTCATTCTACTAGGG
TAATACTACTCACTATTGG	AATTCGTTTATAGTAG
TATTTTGTCTCGCTATAGG	GAATGAGATTCGACTG
TAATATGACTCACTGTACG	CTTTTGTACATGAGGG
TGATTCAACTCACTATCGG	GGGCCTTGTTGGCGTG
TAGTACGACTCACTCTTGG	CATTCCTTTTTTCTAA
TAGTACGTCTCACTATAGC	TGCGCTTGTTAATTTC
TGATACGACTCACGTTAGA	GGCTGGTTCGGTCTCC
TAAAACGACTCTCTAGAGG	GCTTGTTTATTGTGTT
TAATACAACTCGGTAGAGT	TTTCCTGCCTTTCTTT
TCATACGACTCACCTTAGG	AAGCTTTTGATCTATG
TAATACGAGTCACTATAGG	TGGGATCGTTGAATCC
GATTGCGCCTCACTAGAGG	TTGTTTAGTTTTCGCT
TAAAACCTCTCACTATAGG	CTTTCTTTTGCTCTGT
CAGTTCGACTCACAATAGG	TGCACTTTGTTTTTCC
TCATGCGACTCGGTATAGG	GGTTGTTTTGGGTTGT
TAGTACGACTCGCTATAAG	TTTCTTTATTAGCCAT
TAACACGACTCACAATAGT	TTTTTTCTTCAGATTC
TAATGCGTCTCACTGTAGT	GGCGTGATGGTGTTTC
TAATAGGAGTCACTATAGG	GTGGGCTTTCTTTAGT
TAATACGACTTACTATTGG	CGTTTGGATGTTTTTT
TATTACAACTCTCTATGGG	TGGGGTTTACTCTGTG
TATTGCGACTCCCTATAGG	AGGTGCTGGTTTTTTT
TATTCGGACTCACTGTATG	TATTACGGTGTAGAGT
TATTACGCGTCACTATAGG	ACTGTACTATTTATGA
TAATACGACTCACTGGCGG	ATTCTTTTTTTGTTGG
GCTATGGACTCGCTATAGG	AGGTCTGGTTTTTAAT
TATAACGACTCTCTACAGG	TTTTGTTCTGGTTTTG
TGATACGACTCACAATAGT	TTCGTCGTTTGCGGTG
TAATGCGTCTCGGTATAGG	CACTGGGCCTTTTTTT
TAGTACGACTCAGTTTAGG	TCTTAGGTGGTCCCGT
TATTGCGACTCATTATAGG	TCAAATTTAGTGTCCT
TATCACGACTCTCTATAGC	TTTCGTTTTGTGTCCT
TAATAAGACTCACTGTGGT	TAATCTGTTTTTCTTT
ATTTAGGCCTCACTATACC	TTTATAGCGAGCTGTG
TAATACCACTCACTATCGG	TGGTCTTTTGTTGGTT
TCAGACGACTCACTATAGT	TTTTGTTTTTTTCTTG
TTATCCGACTCACTTTACG	TTCTGTTTGTTAATGT
TCATACGCCTCACTTTAGG	TTCCTGTAGTTTTAGA
TATTCCATCTCACTATAGT	TACATTGCTGTATTTG
TAAGGCTACTCACTATCGG	CCGTCGCTGGTTTTGG
TCATCCGACTCACTATCGG	GTGTCGGTGGCCGGGT
TAATTGGTATCACTAAGGG	CTTTGTATTTTGTTTG
TGAGACGACTCACTCTAGG	ATCGAGTGTTTAATTT
TAATACGGCTCACGAAAGG	TCGAGTTGGGCTGGCT
GCGTATGACTCACTATTAG	TCTCTTTTTGTATGGT
TAATACCACTCGGTATAGG	TAGTTTTGTTTGTGGT
GTAAAGGACTCGCTCTAGG	TTGACACTTTGCCCAT
GAATCAGGCTCACTATAGG	ACGGTGTCTTATGGCC
TAATACGACTTACTATGGC	CCTTTTTGTTTTTTTT
TAATACCACTCAGTATAGT	TTTGTTTTGTTGGATT
GATTAGGACTCACTCTACG	GAGCTTGGTCAGTATT
TAATACGACTCAGTTTCGG	TTTGGTTTTTTTTTTC
TAGTACGCCTCACTATAAG	TTTGGGGGTTTTTTGG
TAACCCGCCTCACTAAAGG	GCGGTTCCCGCTCGGG
CTAATACACTCACTATAGA	CTCTGTCTTTGATGTT
TATTATGACTCTCTGTAGG	ATTTTTTACCGTGCAG
CCATTGGACTCACTATCGG	TCTTTTAACGTGCTCT
TAATATAACCCACTATAGG	TTTTGATTACTATCAT
AAATATTACTCACTATAGG	ATTTTATTATTCCTTA
TAATCTGTCTCACTATATG	TTAGAGCTTTTGTATT
TAATACGACTCCCTGTAGC	TTTGTCTAGTGTCCTC
TAATTCGACTCATTCTAGG	TTTGCAGAGTTTCCGG
TAATACCACTCACTCTGGG	CGTGGGGCTTGGTGGT
TAATGCGAATCACTATAGG	GGTTGGACTTTAATGG
CCATACGGCTCACTATAGG	GTTTTCTTTTTTTGGG
TCCTATGACTCACTTTAGG	GTGCCTTCATTGTTTA
TAATACGCCTCACTAGATG	CAGGGTCTGGCAGGGG
TTCGACAACTCACTATAGG	CGGTTATTTCTTTGCT
GACTCCGACTCACGATAGG	TTTTGGCCTCTTTTTC
CAACCCGACTCACTATTGT	TTTCTCGGGGATCCTG
TGATACGACTCAGGATAAG	TTTCTTAACGTTTAAC
TGATACGTCTCACTTTAGG	TGTTTCTTTTTTTTTT
TAATAGTTCTCACTATAGG	GTGATGTTTGGCTTCC
TAATACGACTCTCCCTAGG	GTTTTGGGTTGTTTGG
TAACACGACTCCCTATAGG	TTTTGCGTTTGTTCTA
TTATGCGTCTCACTTTAGA	TGTTGTCCTTGTTCTT
TAAAACGAATCACTATAGG	TTCGTTTTGGTTTTTG
TAATATGACTTACTATAGC	TCTTTTGGCAAAATTT
TAGGACGACTCACTATATG	ATTTTTTTAACTTAAT
TAATATGTCTCACTTTAGT	ATTCGTTCATTGAGCA
GAAGAAGACTCACTATAGA	TTATTTGGAAGGATTG
TAATACAACTCCCTATAGT	TTTCTATATGATATTT
TAATCCCACTCACTATAGC	CTTGCGCTTTTATCTA
AAACACGACTCACGGTAGC	TTGTTTTTTCTTTGGT
TACTAGGACTCACGATAGG	GGCTGTGGGTGGTTTT
TAATACGACTTACTATATG	CTTGGGGTTCTATTTG
GAATACGACTCGCTTGAGG	GTGCGTTTTTCCTCCG
TAATAAGACTCAGTCTCGG	CAACTCTTGAGTATTG
TATTACGACCCACTATAGG	GGTCGGTGGTTCAGTT
TAATACGACTCATTATATG	GGTCGTTCCTTCGTTT
CTATAGGACTCACAATCGG	TATTGTTTGTGTCTGG
TAATACGACTCATTATATG	TATTTTGGCTTTTTTT
TATTTCGCCTCACTTTTGG	ATTTCTAGTTCTAAGT
TAATACCACTCACTATTGC	GTCTGTTGGTTTGGTG
TAATACCACTCGCTAAAGG	CGGTTTAATGTGGTTG
GAGTACGACTCACTATCGG	GTTTTCTTTTTTTTGT
AAGTACGACTCACTATCGG	TGTGGTCTTGCTGTGC
TAATCCGACTCATTAAAGG	CCTCGGTTTTCGGTCT
TAATACCACTCACGGTAGG	AGCTGTTTTAATTCTG
TAATGCGTCTCACCCTAGG	ACCTCGTCCCATTCTT
GGCTACGCCTCACTATTAG	CCTTGGGCTCTTCGTC
TAATAGGACTCCCTATGGG	GAGGGGCTGAAGTAGA
GAGCACGTCTCACTATAGG	TTCGCGAGTTGTTTCG
AAATCTGACTCACTGTAAG	CTCGCTGATGATTCTT
TAAGACGACTCACTATGGT	TTTTCTTTTGTGGTTA
TAGTACGACTCAGTATTGC	GTTTCGTGCCGGGTCT
TACTACGACTCACTCGAGG	GATTCTATTTATTCTT
TGGTCCGACTCACTAAGGG	AATTTAGTAATTGTTG
AGATTCGACTCACAACAGG	ATTGTTTCTTTCCTTT
TCATACGACTCTCTAAAGG	ATTGTGTACCTCATAT
TATTACGCCTCACTGTATG	GTTAAGGTTTTTCTTA
TAGTGCAACTCACTGTAGT	TTTTTGCTTTTGATTT
TAATCCGACTTACTATAGC	AATCAAGTTTACATTT
AAACACGACTCACGGTAGC	GGTTTGTGTGTGTGGT
TGAGACATCTAGCTATATG	TTCTTTTTGTTGTTTT
TTTAACGTCTCACTCTGGG	TTTAGAATTTGTTTTT
CAATAAGACTCACTACCGA	TTAAAAATGAGTTTGA
TGATACGTCTCACAATAGG	GTCGTGCTTTGCCTGT
TGAGACGACTCGCTATAGG	GTCCTTTTTGTTTTGA
GCATGCGACTCACTATACG	TTTTTTAGTATTTTGT
TACTACGTCTCACTATAGC	TTCGTTGGTGTTTTGG
TAATACCACTCAGTTTAGG	TTGATTTTCGTTCTCT
TAATACGGCTCACTTTTGG	GTTGTTTTTCTTTGGT
TAATACGTCTCGCTATGGC	CGGTTCGTTTTTTCTT
GATTCCGACTCACAAGAGG	TTTTACCGTCGTTGAT
TAATACGCCTCGCTGTAGT	TTTTACTGTTATTCAG
TAATACAACTCTCTATCGG	GTATTTTTTGCTGACA
TATTGCGACTCACTGTACC	ATCAGAAGTCTGCCAT
TATTATTACTCACTAAAGG	TCGTTGGGCTTTTTTG
TAATCCCACTCACTATTGG	TTGAAATAAGGATTCG
TAATACGTCTCATTATAGG	TTTTTTGCTTAAAATC
GACTAAAACTCACTAGAGG	TTGTTGCCTATTTTAT
TAATATGACTCACAACTGG	GGTGTTGGTTTTACTT
ATGTACGACTCACTATACG	TTACGGTCTGAAAGTT
TAATACGACTCAATCTAGG	ATGTTTTGGATCTTTT
AAATCCGACTTACTATAGG	ATGTTCTATGTGGTTT
TGATTAGACTCGCTAGAGG	TATTTATCCCATTTCA
TAATACAGCTCTCTATAGG	CTTTTTTGGCTGGCGG
TAATATGACTCACGATCCG	CTATTTGATGCCGAGT
TAATTCGTCTCGGTATATG	TTTGGTTTTTCAGGGC
TTATAAGGCTCACTAAAGA	TCTTTTCTTGGTTTTG
TAATACGTTTCACTATAGG	TTGGTTGGTCTTTTAG
TAATACGACTTACGATAGG	GAGTTTATGGCGGGGT
TAATCTGACTCACTCGAAG	TGTCTTTTTCCCTTGC
CAATCCGCCTCACTAGAAG	GTTTTGTTGTTCTGTT
TAATAAGAGTCACTATAGG	TTCTTCCTTTGGGGGG
TCATGCGACTCACTATGGT	GCTATTACTTTGTTGT
TAATGCGACTCAGTTTACG	TTATCTTAGTCGACGC
GAATACGACTCACTCGCGG	CGTGTTTTTGTCTCGT
TAATGCTACTCACTATAGC	CTTGTCTTTTCCTGTT
TAATTCCACTCACTATGGC	CGTGTGATTCTTTCTC
TCATATGACTCACATTAGG	GTAGTTGAATTTTGAT
TTATACGACACACTATAGG	GTCTCTGTTTTGTTTG
TAACAAGACTCAGTATGGC	TTTTATTGTTTTAATG
TAATTCGCCTCACTAGAGT	TTTTTTTTTTTTGGTC
TTCGACGACTCACTATAGT	TTCGCTTTACTGTTTC
TACGACGACTCACTCTAGG	TTTGACTATGTTTGCG
GACGAAGACGCATGATACG	TCGGGGTTCGGAAGGT
TAATACGAGTCACTATAGG	CGTTTTGTGGGGTGTG
TAATACGCTTCACTATAGT	TTATGTCTCTACGTAG
TAATATTACTCACTCTAGG	TTTTTTTCTTTTTATT
TAATACGACCCACTATTGG	TATTTTGAGGTTTTTA
TAATACGACTCATTATACG	TTAATGGCTGTAATAA
TAAGGCAACTCACTATAAG	GGTTGGGTGTTCGTTT
TAATGCGACTCTCTCTAGT	TGTTTTTCAGGTGTGT
TAATACGACTAACTATAGG	CTGTAATTTTAGCGAT
TGATACAACTCACAGTAGA	TTCTTTTGAATCCCCT
TAATTACTATCAGTGTAGG	TCGTTTTTGTTTTTGG
TAATTCGACGCAGTATAAG	GCATCTTGAGTGTTTT
TAATACCGCTCACTATAGT	CCGGGGATTTTTTTTC
TAATACGACTCATGTTAGG	GAGTGTTGTTTTCTTC
TAGGACGTCTCACTATAGG	TCTCGGCTCATCTTTT
TATTACGCCTCACCATGGG	TGGTATTGGTATATAA
TAATACGACTCGGTTTCGG	TTTTGTTGTTTTTTTT
TAATACGACTAGCTATAGG	TATTAGCTCGTCTTTT
TAATACGATTCAATATTGG	TTTGTCTTTTGTTTTT
TTATGCGTCTCACTGTAAG	TCTTGCTTTGGGTTGG
TAATCCTACTCACGATAGG	TTCTTTAGTTTTGTAG
ATACACCACTCAGTTTAGG	GTTTATTTGTTTTTTG
AAATACTACTCACTACAGG	GTTTGGCCTGTGTTTT
TAATAAGACTCACCATACG	TGTTTGTTTTTCTTGG
CCATACGTATCACTATAAG	CGTCACTTTTTTTTTT
TTATGCGACTCATGATAGG	GTTTCGTTGGTTTGTC
TTATACGAGTCACTATAGG	TTTGTTGTTTGGAGTT
TAATACGTCACACTATAGG	TTTATAAGGGTGTTTT
TAATTTGACTCGCTATCGG	CAGTATTATTTTATTT
TTAAAGGGCTCAGTATAGG	GGCTTTGGGTTTTTTT
GCACAAGACTCACTAGAGG	TTTGGCTTTTGTTTGT
TCACACGACTCTCTATAGG	ACATTTGATCTGATCT
TCATTCGGCTCACTATTTG	TTTTTTTTTTAGTTTT
TAATACGTCTTACTATAGG	GTCGTTGGTTTTTTTT
TAGTCCGACTCACTCTTGG	GTGTTTTTTGTTTCTT
GAATACGACTGACTATAGG	CGTTTGTTTTCTATGG
TAAGAATTGTCACACCAGG	TTTCTTCGTTTAATTA
TAATATTACTCACTATGGG	CGCTTCCTTTTTCCAT
TAATACGACTCTCTTCTGG	TATGGGCATAGGTTTT
TAATCCGCCTCACTTGAGG	GGTGTGGGTATTTTTG
CAATATGACTCACCAGAGG	CGTTGGGCGCGGCTTG
TAAGGCGACTCACTGTTGC	TTGTTTTCCTTGTTTT
TAATACCAATCACTGTAGG	GTTCTTTTTTGTTCCG
TAATGAGAATCACTATAGG	GGGCGTTTTTTTGTCT
TGGTATGCCTCACTATAGG	CTTTTTGTTTTTGTTT
TAATAGGACTCATTATAGT	TACTTAAGTCATGAAT
TAAAACCGCTCACTATGGG	TTTTGGTATGTAAAGT
TAATATGCATCACTGTGGG	AGTATATTTTGTTTCG
TTATACGACTCTCTTTTGG	AGCGCGTTTAGTATTC
TAGTTAGACTCAGTATAGA	AATGTCTTTGTTTGTG
TAATCCGACTCAATATAGA	CCTTGTCTTGCTCAGG
TAAGGGAACTCACTTTAGG	GCCTCTTGGTTAAGTT
TAATAGAACTCATTCTAGG	GGGATTTTTTTGTCTG
TTATTCGACTCATTATTGG	GGTTTGCTTTCGTTAG
TAATACAACTCACCATCTG	TTTTCTTTATGGGTAT
TATTTCGACGCACTTTAGG	GTTAGGTTCTTTTGGG
TTATGCAACTCATTATAGG	GAAGATGGGGTTGTTG
TGATACGACTCATTATAGG	GGCGTCATTCGCTAGG
TACTACAACTCACTACTGG	CTTTTGGTGTGTGCTT
TCTTATGACTCACTGTAGT	TATTTTATTCTAGGTG
TTGTACGGCTCACTATAGG	ATGATACTGTGATAGG
CAATCCGCCTCACTTTTGG	CGGTTTTAGTAAGTTG
ACATAACGCTCACTATAGC	TTTTTGTGTTTTTTCT
TAACACGACTCTCTATAGA	CGTAGTTTTCTTGGAG
GAATACGACTCTCCCTAGG	TTGTCTGTGTTTTTTT
TAATATGACTGACTATAGG	TTTTAGTTTTGTTTTA
GAATTCGACTCACTTTGTG	TTTTAGACTGCTGGAT
TAATAGGACGCACGATAGG	CTGCTTGGGGTTTTGT
TAATACGACTCCCCATAGG	TGGTTGTGGGTCACGG
AAATATGACTCACTTTACG	TGTTTTGTTTGTGGTT
TATTACGATTCACTATAGG	GTTTTTGGTGTTTTGG
TAATCCGTCTCACTATGAG	GGTTCGTGCCCATATT
TGATACGACTCATTATAGG	TGTCATTTATATGTGC
TAATAGGCCTCAGTATGGT	TTGTGTATTTAGTAGT
TAATATGAGTCACTATAGG	GTTTGCTTCTATTGGA
TAAAGAGGCTCACTATTAG	GTGTTTATGTCTTGAT
TAAGACGCCTCACTATGGG	TTGTCCAATGAATTAG
AAATAGGACTCACAAGGGG	TCGTCTCATTGCCTTC
TAATACGACTCGCTCGCCC	TTTTCTGGGTTTTATT
TATCAGGACTCAGAATAGG	TTTCTTGGTCATCTTC
AACTACGACTCACTCTTGT	GTCTTGTCCTTTTTCG
TAATACGTATCACAATAGG	GTTTTTACTTTTAGTA
TAAAACGTCTCACACTAGG	CGGTAACTAACGCTGG
TAATACGTCTCAGTATCTG	GTCTAGGGGTCCTTGT
TAATAGGACTTACTCTAGG	TTCGATATTGTATGCT
TAATACGACTTACCATAGG	TGAGATTTCTTCTGTG
TAGGATGACTTTCTATAGG	TTTGCGGTCGTTTTGT
TGCTACGACTCACTATTCG	GTTTTGGAGTGTGGCT
CAATTCGACTCATTATAGA	GGGTTGTGGTTTTTAG
TACTACGACTCCCTATAGG	TTTTCCCTTTCTTTGC
TGATTCGACTCACCCTGGC	CTGTTTTCAAGGTGTC
TAATGCAGCTCACTATACG	TTTGATCGCATAGGCT
TTATACGACTATCTATAGG	TTGTTTTTTTACGTTG
AATTACGAATCACTATGGG	GTTATGTCTGTGCAAT
TAATACGATTCACTATAGG	GCAGCTTGCGTCCTTT
TAATAGTACTCACTAAGGG	TCTTTTTTTCTTTGTT
AAAGACGACTCACTATCGG	GTGTAGGGGGGTTGTT
CATAACGGCTCACTTTAGG	TTTGAGTTTGGTGCTG
TACTACGACTCAGTTTAGC	GTCTATCTTCTTCGTG
TAATCCGTCTCACTTTTAC	TTCTTTGTTGTTTTTT
TATTACGGCTCACCATAGG	TTGCCTCGGGTATATT
ACTTTTGACTCAGTATAGT	CTTGCCGGGTTGTTGG
GCAATTGACTCGCTATAGG	TAGCCGGTTAATTTTA
TAATACAACTCACTACGCG	CTGGTTGAGTGTTGTA
AATTACGACTCACATATTG	CTGTTATTTTTTTTGG
CATTTCGACGCACTATTGG	GCCAGATGTCGGGCGT
TAATACGAATCACTACAGG	GCGGTTTTTTGGTTTC
GTACACGACTCAGTACTGG	GTGTCATTACGGTGGG
CAATAAGTCTCACTACCGG	ATTTGTTTATCGGTTT
TAATGGGACTTACTATAGG	ATACTCACTCGTTTTG
TAGTACGGGAAAATGAACC	TTTGGTTCTCTTTATG
TAATAGGTCTCAGTATACG	GTAGTCGGGGTGTCTC
GATTATCACTCACTCTAGG	TCTTATTCTGTTCGTG
TAATACGACGCGCTAGAGG	TTGTTGTCATTGTTCT
TAATACGACGCAGTTTAGG	GTGTAGTCTTTCATTT
TAATTAAACTCCCTGTAGG	TGTGGTTTTCGGGGGT
TGGAACGAATCCCCATAGT	TTTTGGTTTTTTTGTT
TAATACGACTCCCGATAGG	TAGCTTTTTTTTTGAC
GTATCCAACTCACTACAGT	TTGTGGTGTTTTTTTT
TAATACGACACACTATAAG	GTTTTCTAGAGTGTGT
TAGAACGTCTCAGTATAGG	GGTTGCTTTGGTGGTA
TAATATGACTCACAGTATG	TCGAATGGCTTTGTGT
TAACTGCACTCACTATAGG	ATATTTTTTTTTTTTT
TAATACGACTCATTTTAGC	TTGTTTCTGAACTGTA
TAGTACGGCTCACTATAGG	GTGGTGGGCTTCACGT
TCATAGAGCTCACTATAAG	GTTTACTCAGCGCTTT
GTTAATGACTCACTATCGA	CCTTTTGGTTATTTAT
TGCTACGACTCACCACAGG	TTTACAGTAAAGTTGG
TAATAGAACTCAATATGGG	TTGGTTTTAGTTGTGT
TAAGAGGACTCACTATCTG	TTGGTCTTGTATTTTC
TGATCGGACTCACTATGAG	GCTCGTGCATGTCGTT
TAATCCACATCACTACAGG	TGTTTTTTTGGATTTT
CTTATTCGGTCCAAACGGG	TTAGCGATGTTTTCGT
TAATACGTCTCACTAAGTG	TGGCGGGGGGCTTCCG
TAATGCGTCTTACTATAGG	ATTGGGTGTGTTTGTT
TAGTACGTCTCACTAAAAG	ATTGATTTTTTTCGTT
TAATAAGCCTCACCATAGT	ACTGCTTATTTCTGGG
AACTACGACTCACGATATG	AGGTTGTTCTCATTTT
TAATGCGATTCACTATAGG	TTTTTAGTTGTTTTCG
TAATACGAATCAGTAAAGG	TTGTCGTCTTTTTGGG
AAATAAGACGCACTCTAGG	CGGTTCTTTTTTGGGG
TAACCCGACTGACGAGTGG	ATCGTTTGTCTTACTG
TACTATGTGTCAATGGAGG	TTTTTATTGTTTGTTT
TAGTACGACTCAGTATCGG	TCATTTTTTTGTCCTG
AAATGTGGCTCACTATAGC	TCACTTTCTTCCGTTC
TAATAAGACTCATTGTAGG	TCTTGGTTCGTGTTTG
ATATACGCCTCACAATAGC	CTGGGTTTGTGACAGT
TTATACGACGCACAATTGG	GTTATTCTTTAATTCC
TAATCCGACTAGCGACTCC	TTGCGTTTGACGCTGG
CAATAAGACTCACGATTTG	GTTCATTTGACTTGCA
TAATACGAATCACTACAGG	TGCGACTTTGCTTCCC
TATTAAGACTTACTAAAGG	TGTTACTCTCGTTAAA
TAGTAGGACTCACCCTTGG	TATTTTTGGATTGAAT
TAATGGGACTCACTAGTTG	CTTCCATGTTTTTTTC
GGCTAAGACTCACTTTAGC	GGTGTTTTTCTTTTTG
TAGTATTACTCACTCGGGG	TTTTTTGTTTCAGTTT
TCACACGAGGCACGATAGG	GTGTTTGATGTTTTTG
AACTACGACTCACTGGTGG	GTTTGTTTTGGTTTTT
TAATAAGTCTCGCTGAAGG	GTTTTGTAGTCTTTAT
TGATATAACTCGCTATTGG	TTTGTTTCTTTCTATT
TGATGCGACTCACTAACCG	TGTAATTTCGTATACT
AAATAGGGCTCACCATAGG	ATGGTTGGTGCTGAAA
TCATGCGACGCACTATAGG	TTTTTCTGCTAAGTTT
TCATTTGACTGGCGAGTGG	TTTCTGTTTTTTTGTT
GAATGCGCCTCACTTTAGT	CTATTGAGGTGTTACT
TAATACTACTCACTATACG	AGATGTCTTGTTATGA
TAATTCGACTCAATAGAGG	TGCTTTTTTGACATTA
TAAGATATCTAACCATAGT	TCTCGTTTGTCTTAGT
TAATATGACTCAGGCGAGG	GTCTTGGTTTGCTTTT
TATTACTACTCACTCTGGG	GACGGTTTGGTTTGTT
GGATAGTACTCACTCTACG	TTTTTTTTTTGGTTTT
TGAGACGACTCACTATACG	CCTGGCTATTCACCCC
TAATACGGCTCACTTTTGG	GTTGTTTTTTTTTCGT
TAATCTACCTCACTATGGA	AACATTAGTCTGTAGA
TATTACGACTCTCTGTATG	TGTCGGGCTTTCTTGT
TAATGATACTCAGTATTGG	GTTTTTTCGGTTGCCC
TAATTCTACTCACTATTCG	TTGTCACCGTTGTTTT
TAATACGGCTCACTCTTGA	TGACTGTTTGGTTATG
CAATAGAACTTGCTATAGG	GTCTGTTTGGGGTTTT
TAATAGTCCTCACTATAGG	CGGGGGCGTCAGGGTA
TGATCCGACTCACTATCTG	TGGCTTTTTTTTCATA
TAATTCTACTCACTAGAAG	TATTATTTTCTTGTAA
TTATTCGACTCATGATAGG	CGGGGCTTGCGGACGT
TAAGTGGACTCACAATAGA	TGTGTTGTGTTTTGTG
TGATAGGACTCGCTATCGG	CAGACCCATAAGTCTT
ACCCACGACTCACTCTTGG	GGTTTTAAATTATTTC
GAATACGACTTACTATTGG	GTTTGGGATTCCCGGT
TACTACGAATCACTGTAGG	CATAGCGAGTTGTTCT
TAGTCCGCCTCACGATGGA	TTTCGTCTTTGAGCTT
TAATACGACTGCCTATAGG	TTTGTTGTATTGTTCG
TGATACGACTCACAACATG	TTTACGTGGGTTGTAC
AAATACGAATCACTGTAGG	TCGCCGTATCTTTGGC
GAATACGTGTCACTATAGG	TCGATTTTTATTTCTG
AAATTGGACTCGCGATAGA	CGTCGCTCTGTGGTTG
TAATCCGACTCACGCGACG	TTCTCGGCCTGTTAGG
TGATAAGTCTCACAATAGC	GTTGCGTTCTAGTCTT
TATTACGCTTCACTATGGG	ACTTAATTATTTTTCG
CTAGACGACTGGAGATAGT	TCTTTAGTGGTCAATT
TAGTAAGACTCACTAACGG	AGGTTGCCTGATTTTC
TAAAGCGACTCAATAGAGG	CCTTGTTTAAAGCTCT
TAATACTATTCACCATGGG	TGAATCTTCACTTATG
TATGACGACTCGCTATTGG	AAGTTGTCTATTTTGT
TAATAGCACTCAGAATAGG	GTTGTCGATTATTTTT
GAAAGCGTCTCACTATGGA	TCGTTTGTGGTTTTGT
TAATGCGGCTCACTATGAG	ATTGGTTAGTAGTCGT
TACTACGCCTCAGTAGAGG	TTCTTTTCTGTGTTTT
TATTACGCCTCACGTTCGG	GTTATTTTTCTGGTTC
GAGCACACCTCACTATAGG	GGTCATGGCTTGGCGG
TAACGTAACTCACTATACG	GTTCTGTCGCTTTGCT
TAAGGGCTGGTACTAGAGG	GGCTAGATTTATTAGC
TAATGCCACTCACCATGGA	GTTCTTTCGTTGTTCG
TATTACTACTCACTGTAGG	ATGCATAAGTATCGGC
TAATGCGACGCACTATACG	GTTCCTGTATGTTTGT
CGATACTACTCACGATAAG	TTTGTGGTTCTTCGTG
TCTTACGACTCACTAAGTG	TTTGATCTAGTATTTT
TAATACTACTCGCTATCGG	TTTTTTTCGATTCGTC
TGTTGTGACTCACGTGAGG	ATTGTTTTCTTTCCCT
TAATGCCACTCACTTTAAG	TTTGGTTTATTTTTTT
TAATACGACTCAATTTGAG	ACCTCTTTTTGTTTTG
TAATACGATTCAGAGGAGG	TCCGTGTTTGTTTTGT
TAATAGAACTCAGTTACGC	TTTTGTGTTTATTTTT
TAATACCACTCACGCTGGG	TTTACTATTCATTCGG
TACAACGCCTCACGGTGAG	GTTTCTGGGTTTTCGG
TAATTCCACTCACAATGGG	TGTGTTTGTGTTTTTT
TAATACGAGTCACTAGAGA	TTTTGTTCTTATTATA
AAATTAGACTCACTGCCGG	ATATGTTCTTTTTATT
TAAGAAGACTCAGTATGGC	AATTTCGTTTTGTTTT
TAATGCGACTCAATCTCGG	TTCCTTTTGTGGGCCG
TAATACGAGTCACTTTGGG	TTTTGGTTTCGTGGTG
TAATACGACTAACTATAGA	TTTTTTCTTTATTTTT
GAAGAAGACTTACTACAGT	TCAATCTTTTTTTATG
TAATAGGTGTCGCTATAGG	GCTTTTTGTATTTTTG
TAATACGACTCAGAACCGG	GTGGTTTGCGGGGGTG
CAATCCGACTCATTATGGG	TCTGGTTTGGGGGTTG
AGAGAGGACTCACAATAGG	TTTGTAGGGTTTGTTT
TAATGCCACTCACACTCAG	GCGTTGCTACTTTGTT
AAAAACGCCTCACTAGAGT	GTTCCTTACTATTTTT
TAATACGATTCACTATTAG	GGTTCTCCTTTGTTTT
TAAAACGGATCACTAGAGA	TTTGGTTTTGTTTCTC
GAATACTACTCACTATAGA	TTATGTATAGTATTAC
TGATACAACTCACTATGAG	TCTTTTTTTTCAGTGG
CAGACGAACTCGGTATAGG	GTTTTTCCTAGCTACG
AGTTGCGTCTCGCTATAGG	GCTTGCTTTCGTTTTC
TTTTACGACTCTCTACCGG	TTCCTGAGACTCGGCT
TGAATTGACTCACCATAGG	GTGCTATCGGGAGTAC
TAAAACGCATCACTATCGG	TGGTTTGATTTGGGTG
TAATACGACTCTTTATAGG	TCTAGTTGGTTGTTTG
TAATATGCCTCACTACACG	TGTTAGTGTCTCCTGT
TGATTGGACTCACTAGCGA	TTTTATTCTTTCGTGT
GAATACGACTCATGATCCG	TGTTTTATGGATGGTC
CCCGAGGACGCTCTATAGG	TCCTTGGGGTTTTTTG
TAATAGTACTCACTATCGG	GGTTTTTGGGGTTCTG
AACTAGGACTCACTACAGT	TGTATATCAAATTTTC
TTATTCGCCGTACTAGAGG	TTTTTTTTTTGTTTTT
TTATCCGACTCAATAAAGG	ATCGGGCTTGGCGATT
TAATAGGAATCACGGAAGG	CGGTTGAATGTTTTTG
TTATACGACTCAATATAGT	TTATGATCAGGACTTA
TAATCCGACTCAGTCTGGA	CCGGAAGGTATTTGAA
AACTACGTCTCACTATGGG	ATGTGCCAGATTCTGA
TAATAAGACTCATTAGAGG	CTTCGCCCTTTTTGAG
TAATGCGACACACTATAGG	CGTTGCGCATTTCCTC
GAATATGAAATATTAGAGG	AGTTTTTATAGCTTAG
TAATATGATTCACTATAGG	CTTTTTCCTTTTCTTC
TACTACATCTCACTATGGG	TTTTTTCTGGGTTGGT
CATTGCGACTCTGTATTGG	CATTTTGTGTTTTCTT
ACATAGGACTCGCAATAGG	TTCATTCTTATATTTT
TAACAGGGCTCACTGTAGG	TTTTGGTTTTTGTTTG
TAAAAGGACTCACTATATC	TTTTCGTCACGTGACT
TGATACGCCTCACTTTATG	GGGCTTGTGTTTTGGG
TAATACGATTCACTATGGG	GTCCAGGGCTGTGTTT
TGAAACGACTCTCTACAGG	CAAAATGTTGTTGTTT
GAATTCGTATCACTGTTGG	TACTTTCGTGTTTTGT
TACTGTTGGTGGCTATAGG	TTAGTAGTTGTTTTGA
TGACACGACTAACTATAGG	CATAAAGTTTTTATTC
TAATACCACTCACGTTGGG	ATGAACTCATAGCATT
TAATACGAGTCTCTGAAGG	TTTGCCTTTTTCTTCT
CATTACGACTAACTATAGG	TTTGGTCTTTTGTTCT
TTATAGGACACACGGAGTG	TCGGGTGTTTTTGGTT
TCATGGGTGTCACTATTAG	TTGTTTGTTCGTTTTT
TGATTCGCCTCACTGGAGG	TTTTTGCCGGTTTATG
TGACACGACTCGCTATGGC	ATGCTTTATGTTATGT
TAATTCTACTCACTAAGGA	GGTTTACCTGAGTTGG
TATGACAACTCAGTATAGA	GTGTTTGCTTGGTTGT
TAACACGACTCGCTAGCTG	TGTGTTCTAGTTTGGT
TAATAAGCCTCATTATAGG	TTTGTTGTTTGTTTGC
TGATTCCACTCACAATCCG	GTCGTTCTTCCCTTTG
TCCTCAGATTGAAGATAGG	GGTATTCCACGCTTTG
TATCACAAAGGTCGATATG	GTTTGTGGTTTCTTTT
TAAAACGACTCTCGATACG	GTGTTTGTCAGGTGTG
TAATTAGTTTCACTAAAGG	CGTTGTTTATGGCTCC
TAATAACCCTCACTATACG	AGCTGTTTTTTAATTT
AAACCCCACTCATTATAGA	AGTAGTTTGTTTTTGT
TATGACGACTCTCTACAGG	TTCTTCTGTCTTTTGG
TAATACCACTCACCTTAGG	TTGCTTATTCTTTTAC
CTATACGACTCTTTATAGG	GTGTTTGTTCCTCTGT
TAGGACTATGGACTATAGG	TATCTTTTTGCTTCTC
ATATATGACTCACTAAACG	TTTTCTTTAGTTATTC
TAATACGACTTAATCGGGG	TTGTCCGGTTGGTTTG
TAGTAGGACTTGTTATAGG	TTGATCGGGGGGCAAT
TTTTACGACCCACAATAGG	GTTTTTGATCCTTATG
TCATGGTACTCACTAAAGG	TTTTCTTGTTCTTTAT
GCATGCGACTCAGGATCGG	GTTTTGGCTTTTCTTT
TAGTTCAACTCACAATGGG	CCATTCGCTCCAGTTT
TAATCCTCCTCACAATAGG	TGTTCACTTATGGTAC
TAAAACGCATCACTATCGG	TTTCATTGTTGTTCAG
TAAGACTACTCACTAGAGG	TAGTCTCCAATAGTCA
TAATAAGGCTCACTATGGT	GTTTACCATTCGTTTT
TAATACCACTCACTAAACG	TACATCTCTGAGGTTG
TAATACCACTCACGTTTGG	GTTTTGTTTTTTATTA
TGCAAAGTATTAATATAGG	CTTCTTGTTTATTTTG
CATTAGGACTCACTGTACT	GATAGTTTGGTGGATC
AAATACGACTCATGGAAGG	GTCTGGTTCGCCTGTT
TAATACGACTGACTAAGGG	TTCAGTATATCTTAGT
TTCTACTACTCACTATAGG	TTTTCGACGAGTCATT
TACTGCGACCCACTGGAGG	ACCTTCTTTCTTTTTG
TATTACGAATCAGTGTAGG	AATGTTCCTGGTTCCA
TATCACGACTTAATGTAAT	GGTTGGTTTCTATTCG
TCATACGACTCAGTTTAGT	TTTTTGGTGTTTTTTT
TAAGATGACTCGCTATAGA	TTTTAGTTTTGGGCCG
GAATACGACTGACTAATGG	ATCTCTTGTTTGTTGG
TAATTCAAATCAGTGTTGG	GAAGTTTTACTATATA
TAATACCAATCACTTTAGG	GTTTGTTCTTTTTGTT
GAATGGGACTCACTCGGGG	GTGTTAACTTTTGTAA
GGGTACGAGTTACTGGAGG	GGGTTTTTCTCTTGGT
GATTTCTAGGCTGTATACG	TTTTTTCTTTTTGCTT
TATTGCGACTCACCTATGC	TTAGTGCTTTATGCTG
TAATGGGTTTCACTAGAGG	TGTTTTTCTTTCTGCG
TAATACGACCCACTATGGG	GACCTCTTTTTTGCGG
AAATACTACTCACTTTAGG	TTTGATTGGTATTGGG
ACATGCGACTCACAACAGG	AAACATTCATGTATTG
TGCTACAACTCAGTTTAGG	ATTTTCATGTGCTCTC
TAATACGACTCACGACCGT	ATGGCCCTTTTGTTTT
TAATATGAGTCAATTTAGG	TTTATGTTTTTTTATT
TATTACGATTCACTATAGG	CCTGATTTTTGTTCGT
TAAGACTACTCACTAGAGC	TGGGTCGTTTTATTTT
CAATACGAGTCACTCTAGG	TTTGTTTTAGTGTTGA
TTATACGACTCAGCAGTGG	TTGCCGTTTTCTATGC
GGCAAGTACTGAGGATTGG	GTGTTTAATCTTTCGT
TAATAAGTTTGGCTAAAGG	CTCTTAATCTTACTGT
CTAATAGGAATGACTACGG	GTTCTTTCTTTTGTAG
GAATAGGACAGATTATATT	AATTGTTGCTTTCTGG
AAAATCCACTCACTATGGG	CCGTTGGTTGTAGTTT
GACTACGCCTCACGATATG	AAGTGGGTTACCGTCT
GGACCCTACTCAAGATGGG	CGTGCCCCAAGTTCTT
TATTACAACTCGCTGTTGA	CTTCGGCGCGTGTAGT
TGGTACAACTCACTAAAGT	GCTCTTCGCTCTACCT
TAATAGGGCTCAGGATAGC	TTTTTGGTGTCTTTGT
TGATACGACTCAATATAGG	CGCATTTAGTCGTCCA
TGATACTTTTAACTATTGC	TGTATTTCCTTCCTTC
TCAGACGTCTCACGATAGA	AGTCGTCCTGGCGGGT
TACGACTACTCATTATGGG	TCTTGTTTTGTTTTTG
TGAAGGGACTCAATATAGG	GGTACGTTTTTCGGGT
TCCTACGACTCGGTATAGT	GTAACGATTTTGATTC
TGATGGGAAGCACTATTGG	GATTGTTTTTCTTTCG
TAGTACGACTCACTAGTGC	GTAGGAGAATTTTTGG
TAATACGACTTACTATAAC	GGTTGGCTTTTTGCTA
TACGATGGCCAGCCAGAGG	GTTTCTGTTGTGGTGT
TAATACCACTCACTGTCTG	TGGCTTGTTGTGTAGC
TAATACGACGCAGGATTGG	TTTTGCGTTGATATTT
TAATAGGACTCATTTTAGG	CTTTGTTTTTTACTTG
TAATGGGACTCCCTGTAGG	TCCAACGAAAGATTCC
CGCTACTACTCACGATTGG	TTCATGTTTCATTCGG
TAATACGATTCACTATAAG	GGTTGTTTTGTTGTTT
AAATTATACTATTTAAGGG	GTTTCGTTCCTTCTTT
TAATCCGACTCGTTATAGC	TTTTGTGCCAGGTTGT
TAATCCGACGCACGTTAGG	ATTTCAGCGGGCTTCC
TAACACTACTCACTATAAG	ATTTTATGTTTTTGAG
TAATACGACTATCTATGGG	TTTTTTTTCGATTTTG
TAACATAACTCAGTGTAGG	CGGCGTCTATTTGTTG
GCATACTACTCACTATAGG	ACGTAGAGTTGCCCTC
TTAGCCGACTCAGTAGAGA	TTTCTAGGTCTTTATT
TAATACGACACACTAGAGG	GATGTCATTTGTTTTT
TGACACGACGCACTATAGC	TTTTTGGCCTGTTTAC
TATTCCGATTCACTAGAGG	TCTGAATCATTTTCCT
GATTACGACTCATTCTTGG	TGGTCCTTTTTGGCAT
TATGAAGACTAACGGCAGG	TTGTCCTGTTATTTAC
GTCCTCGATTCTGTTTAGG	TACCAAGGTGGATCGT
TACTACGACTCACTTTCTG	AGGGTAGTGTTACTAT
TTTTACGACTCTCTCTACG	TTTTTTCGTATGGAGT
TACTACGACTTGCTTTAGC	TCTGGTTTTTCTCGTA
GAACAGGTAACATTGGCGG	TATTTTCTGTTGTTTT
TTCTATGACTCACTATGAG	GATGTTTTTTTCGAAT
TAATAAGATCGACTATGGC	TTGGGTTTGGTTGATG
TAATACGAATCGCCATAGG	GGGATTGTCGTTTCCA
TAGCACGTCTCGGTTAGGG	CTTTGTTCTTTCAAAT
TAATAAGACTAGGTATCCG	TCTTTGTTTTGGGTTG
TGAGACGACTCATTATATG	GTCTTTTTATTTTTGT
TAATACGACTTTCTATAGG	GTGGTGATGGGTTTTG
TAATATGAATCACTATGGG	GTTCTGTTTTGTGTTT
TGATACGACACACGATAGG	TGTTTTGGATTTGTGT
TGATGCGACTCAGTAGAGT	TCTATAGAGTTTGTTT
TAAAAGGAATCACTATAAG	TGCAAGTTTCGTGTGG
TAACACGACTCAATATATG	TACTTTGAGTTCTTGT
TAATAAGGCTCACAGGAGG	TTTTTGTAGAGCTGGT
CAATTCGCCTCAGTACCGG	TTTGGTTGCTTTTTTG
TAATACTACTCGCTATAGG	CCTTGTCTGTTGGCCT
TGATACGGCTCACGGGAGG	TCTCTGTATTCGGCTG
TGGTACGGCTCACGATAGC	TACGACTGTTTGGTGT
TATTTCGACTCAGGAGCGG	GGGTGTTTATTATCTT
AAATCCGACTCACCTTAGT	TTAACTTTATCTTTTT
GAACATGTGGCACTCTAGG	TTCTGAGTTTTCTGAT
TAATCCGATTCACTATAAG	CCAATTTGTATTTTAG
TTGTACGAATGATTGTAGG	TTTCCTCGAGTTGCTG
TTAAGCGACTCTGTGTAGG	TGTTCTTTGAACTACA
GAATCCGTCTCACGATGGG	TTGTTTTCTTCTTTCG
TACCCCGACTCACTGTTGG	GGTTCGTTGTTTGTTA
TACTAAGAAGTACTATAGG	TTTATGTGTTTGGTTG
TAACACGGCTCACTAGGGG	TTTTGTTGGGTGTTTT
AAATACTAATTAGTATGGG	TGTCTAGCATCTGTGT
TAATACGACACATTTTAGG	TTTATTTATTTGTTCA
AAGTACGACTCACTTTTGA	TGGCACTACCATTTAT
TAAAACGACTCTTGATAGG	TTTTTAGGGCGTTCTT
TACTAGGGTTCCGAATAGA	GAGAGGTTCATCGTCA
TAATTCGACTCAGAAGGGA	CGCTTTGGGCGTTTTT
TAATACGAGTCACTATTGG	TTGTTTTTTTGTTTTT
TAAGACGATTCATTGATGG	TTTGTCTGTCTATTCG
TAGTGAGAATCACTATGGG	TTTTCCTTTCGTTCTT
TAATACGGCTCACATGAAG	CTTAGATTGTCTTTGT
GAAGAGGATTTACGAGAGG	TCATCTTCACGTGCCT
TAATGAGGCTCTAACGGGG	TTGATTGACTTGGTTT
TTAGAGGACTCTTAATAGG	GGATTACGTGGTTCTC
TAATGCGACTCTCTGTACG	TCTCGTGTCTTATTCG
TCATAGGGTTCTCTAAAGG	TTTTCTTGCGCCTTGC
TAATTCGATTCAATAGAGG	TTAGTTTTCGATTTTT
TGATATGCCTCACGATAGT	TGTTTGTTGGTTTTTT
TAATACGAGTCACTATAGA	TTTCTTATTTTCCAGT
TAATACAACTGACTCTAGG	TAGTCATAACATGTAC
TAATACATAACAGGATCGG	GTTACATTGTCATTTT
TTGTACGGTTGACTAAAGG	TTTTGCCTGTGTGCGT
CACTACGACTCAATATAGC	TTCGTTTTTTATTTTT
TAATACTATTTGCGACAGG	GGCACTCTTGCTTGTT
GAATACGACTCCCGATTGA	CGTTCTTTAGTTATTT
TTATATGACTCCCTACAGG	CCTTTCTTCGGCCTTG
TACTACGACTCACCAACCG	TGTGTTCGTCTTTTGT
AACGAAGACTCACTAGAGG	TTGGGTTTGAGTTCTA
AAATACAACTCGTTATAGG	ACTGGTTGACCTTTTG
TAATATGACGCACGATTGG	GATTGTGTTTCTATCC
TATTGCAACTCACGATGGA	CTTTGAGGTTTTTTTT
AATTATCGCTCACTAGAGG	CTTGTTTGTCATCCTG
TAATACGAATGAGTTGAGA	GATTCGCCGACGTTTG
GAATACGTCTCACTAGCGG	TGCGCTTATGTGGTTT
TAATGCGAATCTGTAGAGC	GTCTGTTTTGTTGTTT
TAGTACGGCTCACGATAGG	GCGTGGTGTGTTTTGC
GGCCTCCTAGGTAGCCAGG	TTCTTATTTTACTTTT
TTGTCCGACTCATTATGGG	CTAGAGTATTTGGTTG
AAAGACGAATCAGTAAAAG	GGCTAGTTTTTTGTTT
CGATTCGACGCACTAGAGG	GGTTTCTCTGCGGCTG
TAATACGACTGTCTATAGG	GTACATGTGTTGTTTT
AGAAAGGACACTAGGCAGG	TTTGTTGTTTAGGGTC
TAATATTGGTGGCTATAGG	GTTGCATTTCTTATTT
AAGTACGTCTCACTAGAGG	TTTTGGCTTTTGGTTT
TAATACGACTCATGGTAAG	GTCTTGTCATTTCTGC
TAATTCTACGTCGGAGAGG	TTTGGTGTGTATTTTC
TAGACCGATTCACTCTAGG	GATCTGTTAGGGTTTT
TGATATGCCTCACTTTAAG	TCTTCTGGTCAGTTGG
GATTTAGACTCTCTATCGG	TTTGTACATTTTTCTA
AAGTAGGACTCACTAAATG	TCAGTGTTTCTTTTTG
GACCACGTCTTACGGTAGG	TTTTAGTTCTTTTTTG
TACTACGATACAATTTGCG	GGTTTTTATTATTCGG
AAATAGTACTCACTATAAG	TTTTTTTTTTCATTTT
TAATATGACTCATTTTGGG	CCTTTTTTGGGTTTTT
TATCACGACTTTATAGAGG	GCCTGTTCTATTAGCG
TAATCCGACTAAGTATAGG	CTTGGAATTTTGCTCT
CTAAGGCGTCTCACGATAG	AATCACCATCGATGTT
TACAAAGCCAGATTATAGG	TTTTGTCGTTTGGTTG
TACTACGACTCTCTGTTCG	GTTGTCAGGAACTCTT
TAATAGGGATCACGGAAGG	CTCTGGCTTCTGTTTT
TTGCATGACTCACTATATG	ACACATGTATGTCTTT
TAGGATGATGCACTATAGG	TTGATTGCGGTTTTTC
TAATATTACTCACTAGATG	AGACTATCTCCTTCTG
TAATATGACTCACTATGTC	AGGTTGGATTCTTTGG
TCTTACGCATCACTATAGA	TCTTTTTTGGTTGTTG
TCCTGCGATTCACTGGGGG	GCGTCTTCTTCTTTTT
TATTTCGACGCACTCTAAG	GGTCTTCGATTATTTG
TAATCCGACACACTATAGG	GCTTTTTTGGGATCTT
TGGTACGACAAACTATCTC	GAGGTGTCGCGGGCTT
TAATATGGTTCACGATGGG	ATTGCCTCCGCTCTTT
CCTGACGCCTCACTAAAGG	CAAAATGTGGGTTGGA
TAATACGTCTCACAATACG	TAGTTCGGTGGTTTAG
TGGCAAGACTAACGAAAGG	TGGTACGCTTTCTCTG
TAATGTAACGCACTCAAGG	TTTTTGGGTCACTTGT
TTTAACGACTTAGTAAAGG	TGTTAGCTTCGTTATT
AAATACGACTCAGGTGACG	TGTTGTTTCTACTTTT
TAATAAGAATTACAATGGG	GTTTAGTCAATTCATC
GGGTAGGACTCACTTAAGC	TGTGTCTAGTTTGTTG
TAATACGAGTCACCACAAG	TCACTCTGGATTTTTT
TAGGACGACTCACAATAGC	TCTTTGGTTGGTGGTA
CTATACGCCTCATTATAGC	GTTTTGTTTGTTTGTT
TATTTGGTTGCACTATAGG	TTTACTGTTTTCGTTC
TTATACGACGCGCTATGGG	TTATTTGCTTAAATTA
TGACTCGCCTGGGTATATG	GGGTCCAGTCTGCTTG
TACTATGACTCATGATAGG	TGTTGTGTGTTGGTTC
GAAGACGACTCACTCTTCA	ATTCTGAGTTTGGTTA
TAAAAAAACTCAGTTTAAG	CTTTTTCTTGGGGTCC
TTACGCGGTTTAGTATAGG	GGTTCGTAGATTCGTC
TACTACTATTTACTTGGGG	TCCCTTGTTTTGTCTG
AACTACTTCACACGACAGG	TCTTCCGATCTTGTTG
TCAACGGACTAATTAGAGG	TAATCTTCCATTTCCA
TATTGCGACTCGATCGAGC	TGTTCTGCTGGTTTTC
TATTGAGGCTCTGGATAGG	TTTGTTGTCTTCTTTT
TCATATGTCTCGCTATAGG	CCTTTTCTTGCGGTTT
TAATGGGGCTTACTATAGC	GCGATGATGAGTTTTT
TTACAGGACTCCGAATTGG	TGTTCTTAGTTTTTTT
GAATGCGAATCACTATAGG	CGTGGTTTTTATGTTT
TATGACAACTCCCGATAGG	ATTTTTGTGAGCTTTG
TTTTAGGAGTACGTAGAGG	TTTCCTTGGGTTATTT
TATTACGACTCCGTACAGT	GGTTTCACTTTCTTTT
TAATACGACACACTAGGGG	TGTGTCGTGGTGTAGG
TCATGAGACTCACATTAAG	TTCTTTTCCTTGTTTT
TAATATATCTCGGATTAGC	TCTTTTTCTTGTTTCG
TGATATAACTCACTGTACG	TGTAAGACTGAGCTCT
TTCTGGGACTCGACCGAGG	GTTATGTTTCCACTTT
TAAACCGATTCAGAAAGGG	TGTTCGTTTTTCTTAC
TAGAACGAATCGCGGTAGG	ATATTCTTTTTTCATT
TAATAGGAAACAAAAGGGG	GTCGTTGTTTTTGTCT
TAATAATCCAAACCATAGG	TTATTGGCTTGGTCTT
ACATTCGACTCTCTATAGT	GTTTTTAGCGAATCAG
TATGAAAAGGAACTATCGG	GAGAATTTCGGATCAT
TAAAATGACTCACTTTTTG	TGTATTTTTGCAGAAT
CAAATCGACACACTATAGG	ATCGTCATAAAGTTCG
TAATATGATTCACTATAGG	GCGTATTGCCTTTTCG
TATTATGGCTCACTAGAGT	GGGGTTTTTGTTGACT
TACAAACATTCTCTTTAGG	TTGGTCTCTTTTTGGT
GCCTAAGGTGACTAGGAGG	TGTTGTTTTCTTCTTT
TATTACTACTCAATAGGGG	TTTTTTTCGTTCGGTT
AGATAGGACTCAATATAGG	CGAACTGTTTATTCTT
TAGTACGACTGGTTTTGGG	TTTCGCTGGTTATGTT
TGATACTCCTCACTATAGG	ATTCCGTTTGAGTGGT
TAAGATGACCCACAAAAGG	TTTTTGTTTTGGTGTT
TAATTCGATTCACGGTATG	TTTTTGTTTCTTCTCG
GCCTGAGGGATTCGATAGG	TCTTCCTCTAGTGCTC
CATTTGGACTCAATATAGG	GTTATTACTTTTGTTT
TCATGCGACTGATTATAGC	TAGCTTTCTCTTGATT
TACTTCTACTCACTATAGG	TCTTTCTTGGGTTTTT
TAATACGAGGAACTATAGG	GGGTCTTGGTTTGATT
GAAGACTAGTCACCAAAGG	AGGTTCTAGTTTTGGG
GAACACGACTTACTATAGG	TGTGTTTTGGATTTTT
GAATACGAATCACGATAGG	TATTGAGCGGATCTTG
TGATTGGACTCATTATAGG	GACTGGTTTAGTTTTC
TTATTCGTTTGACTATAGA	TGTTCATGGGTTTTAT
TAATAGGAGGAATTGTTGG	TGTTTGTATTGGTCGA
TAAGACGACTGCCTTTAGG	TCTCTTTGTGGGTTTG
TAATAAGACTTACTAGAGA	GATGATCTTGTCCTAT
TAGGACTAATAACGATGCG	AATGCTTCTGTAAGCG
TTATATGACACAGGATAGG	TTAAAGTTGTCGTTAT
TTTTACGAGTCTGTTTAGG	GGTTTTACTCTTGGTA
GAATAGGATTGCCTATGGG	TTTTCTGTTGTTATTT
TGAGACGAAACAGGATCGG	CTCAACTTCTTCGTCC
TAATATAAATCTGGATACG	TTTTTTTCGTTTTTCC
TGAGACGAGTCACAATCAG	CTTTTTATTAGTCCTT
TAATACGACTTTCTCTAGG	TTCTTTTTAGCTTTTC
GTATATGACGGAATATAGG	CTCCGTTCTTTCTGAA
CGAATACGAGGTCTATAGG	CGTATTTTGGTTCCTC
TTTAACGACTTTCCAAAGG	ATTCTTGGGACGTTCG
TGATTCGACTCAATTTAGG	GGTTCCCTCTTTCAAG
TACTACCACTCAGGCTAGG	TGTTTTGGGTTTTGAT
TGCTATGACTTAGGATACG	TTGCGTCTTGTTCACT
TACTCAGAATAATTATAGG	CCTTGTGTTGTTCTTT
TAATTCGATTCACTAAAGG	TTGGTGGTTGGCTTAT
TAATACGAGTCACTATTCC	TTGTGGGTTTTAGTTG
TAAGACCACTCACGATAGA	GTTTTTAATTGCTTGC
TATTTTGACTCGGGTTTGG	AGTTGTTGGTAATTTA
TATTAGGTCTTACGATAGG	ATTATTTCTGGTCATT
CAAAACGATTTAAGAAAGG	TTTGGTTTTTTCGTGG
TAATATGAGTCACTTTAGG	TTCTTAAAAGTCTTAG
TAAAACGACTCGTTATGGG	TGTTTGGCGTCTTTTG
TATTCCGAATCACTATAGG	GTCGTATCTTCGTTTA
TAATAGGACTCTCTTTTGG	CTGGTGGTGGGGTGCT
TGATGCTTCTCACTATAGG	TTTTTTGCTTTAATTG
TAATACGATTCACCATAGG	TTTGGTTTGTGTTGTT
CGATTCGACTAACTATTGG	TTCTATGTTTATCTCA
GGATGCCACGCGGTATGGG	CTGTTGTTTCCAATTT
AAATGCTACTCACGATAGA	TATAAATGAGTGAACC
TAGGATGACTGACTATAGG	AAGCCGTTGTTTTTGG
TAATACGAGGCAGTACTGG	GGTTGGCTGGTTCATT
TAATGGTACTCACTATTCG	GTGTCGGATGTTTCGG
TCATAGGACGTACTATAGG	AGCCTCTCGGTTTCGT
TAATACGACTATCTCTAGG	TTTACGTGGTTTCGGT
TATTACGACCCAGTATAGG	CGAGCTTGGCTTACTT
TTATGGGACTCCGAGGGGA	GTTCTTGGTTTTGCCA
TTTTACGACGCACGAAAGG	GGTTCGTGTGTTCTTT
TTTGACTGCTCATGAGAGG	GCCTCTCTATTTTCTG
TAGTTCGACTCTCTAGAGG	GCTTCTTCCGTTTTTG
TGTTTCGACTCACCATTGA	CGTGAAACTTTTTGTT
TGTTACGACTCAAGGTGGC	GGTCAACCTATTACAC
TAGTTCGACTCACAAGACC	TCGTTCGTTTTTTTGG
CTATTAAACTAGGCATAGG	TGTCTCGGTTGTTTTT
TTCTGCTTGCCACACGAGG	CGTAGTTTTGACTTTT
TAATTGGTTTCACGAGGGC	CTGCTTTTCTTGGTCG
TAACTCGAATGGGAATGGG	TCGGTTTGGTCTTTCT
GAATACTTTTCACAGGTGG	GTTATCGGGTGTACTG
GACTAGGGGTCATTCCAGG	CGGGTCTATCGTTTTT
TAATAGGACACAGTAGAGG	TTTCGTCTTCTATTCA
TTATACAGTTTGCTGGAGG	ATATTTGCGTTTGTTG
CTGTACGGCTCACGACTGG	GTGTTTTAGTTTTTCT
TAACGAGTCTCAATAGGGG	TTTTTCTTTCGGGTTG
TTATACAACGCACTAGAGG	TCTGTTCTTTTTTTTT
TAGTACGATTCTGTATTGG	GCTTGGATTTCTTTTC
TAAAATGAATCACGATTGG	GTTCAGTGTTTTCCCG
TGAAAAGCCTCACTATCGG	TTGGTTTTCTTTTGTT
TAATACGACTAAGTCTGGG	CTATTTTGTGTTTTTG
CAAGCCGACTCACTAGGTG	TTTCGGGCTCACTTTC
GACTTCTATTCAGTATAGG	GTTTGCTTTGCAGTTG
TAGTTGACCTCACTACAGG	TTCGCGTCTGTTTTGG
CAATACGCCACACTATAGG	TTGGGTTTTATCCTGT
AAAGACGAGTCCCTAAATG	TGTTCTTTTGTCTTTT
TCATTCGACTCACCAGGGG	CTTTCATAAGTCGGTT
GAGTACGATTCACGATAGA	TATTCGGCCTTTCTTC
TAAGACGCCTCCATGTAGA	TTTTATGTAAGTTTCG
TAATATGCCTCACCATCGG	CGTGGTTTGGGACGAC
AAGATCGACCGAGGGTAGG	TTTTTCTTTTTTCTAC
TTAGAAGACGAGTTATAGG	TCTCCTAAACTTGCGT
ACCTAAGAGTCGGTTTAGG	ACTCTTCTGTACTTCT
TAATGTGATTCACGATAGA	TTTGTTTTGTAGCAGT
TAAGCCGACTCAGTAACGC	GTTGCTCTTGATTGCA
TAATCCGACTGAATAGAGG	CAATTTTGATCTTTGG
TAATACGACTCGTTATGTG	TCATATAGTGGTTTCT
TAATATCATTCATTGTAGC	GTTGCTCTGTGTCTTT
TTTTCCCACTCAGTATGGC	TAACATGTTTATTTTT
TATTACGACTCAATGTAAG	GTTTTAGGTTTCTTTG
TAATATGACTCATAATGAG	ATCTCTTGTTTTATTA
TAATAAGCCTCACTGTGTG	GTGTTGGGTTTTATTG
TGTTTCGACCCAGGTTTGT	GGTAATTTTTCTCAGT
TGTGACTAGTCACTATAGG	AGTACGAAGTTCTTTC
TAGTACGACACACAAGTGG	TCGTCACTTATTTTCC
TAATAAGACTTAGTATAAG	ATTGTCCGCGTTCGCA
GATTAGGACGCACTACCGG	AAGGCACTTGTGTTCG
GACTCTGATTTCCGAAAGG	CTTTCTAATTTTTGTA
TAAGACTACTGACCATACC	TTTTTTTGATGGGATT
GAACACTAATCACGATTGG	TATACGGTTTTAATTT
ATTAGGACTCAAGAAGGGG	GGTGGTGTTCCCTTCT
TGTTTCCACTCACTAAGGA	GTTTCTTCGTACAGTC
TTATAAGACTGACTATAGG	TTTAGACTAGTTGTCT
TAGTACGACTTACTATAGG	AAGTTCCTGATCGGTG
TACTACGACTCACTAGCTG	CTTTACACATTATGGA
TATAACGACTTAGTACAGC	CGCATCGAGTTTTCTC
GAATTTCACTGTATAGAGG	TGATTTCAGGTCTATA
TCATAGTATTCAATATAGG	GTCTCAGTAGTTGCGT
TAACACGGCTCATTATTGG	TTTTGTGTTTTCGGGT
TAGTACGACTCGCTAGAGT	TTTGGTAGGTTGTTTC
TAATCCGACTCCTTGTAGG	GCCTATCGTCTCGTGT
CAAAATGACTAGATTTGTG	GTGGTTTTTGTCGTTT
GATTACGACACACTGAAGG	GTCTTTTTGAATTTTT
TAATTCGTCTTGCTAGAGG	GAGTTTTTGTTTTTTT
CACTACGATTCATTTTAGG	GTATGTTTCTCCTCTC
AGGTATGATTCACAATTGG	TGGTTTTTGCTTTTTT
TAGTATGACTCCCTAAAGG	TTCCTTTTCTTCATTG
TGCAAGGATTGTCGATGGG	GTTTTTTGTCACTCTT
CAAGACGACTCAATATAGG	TGTTTTGATAGTTGGG
GAGTATTGGTTTCTGAGGG	GTTGAGTATCTCGTGC
TAATTCGAGTCACTGTAGG	TTCAGGTAATATCTCG
ACTAGGACTCACACTACCG	TTCATTCTTTTAGGTC
TAATAGGACTCCTTATAGG	TTGTCCTCCTCGTTTT
TATTTTGGAGTTCGTTAGG	TGGTCTGGATGTTCCG
TAATACCACTCGCTTAAGG	TTATCATTTTTTTCAC
GCAGCCGACTCATTCTAGT	TTTTTTTCTCTGTCGG
TATAATAAGGCACTCAAAG	TTGTTTGTGCTTTTGT
TAATATGCCTCACCGTAAG	TTCAGAGTTGTTTTTT
TAAGACAACACAGTATGGT	TGGGGTTCGATTTTTT
TAAAACTACTCACTCGCGG	TTGTTCGACCTTACTT
AGATAGGAGTCACTGTAGA	TTTTTGTGTTCTATTG
TAATAGGGATCACGTCAGG	TTTTTGTTTCTGTTCG
TAATACGACTAGCGATAGG	GCATTTCGTTTTCCTG
TAATATGACTCATTAGAAA	TTTTATAGTAAAATTG
TATTCCGACTCTCTGGACG	TTTGGAGGAATAGAAC
TAATATAATTCTGGAAAGG	ACCTACTGTTTGTGTA
TAATAGCACTCACTTGAGT	ATTCGGACTTTGGGCG
TAAAAATGTTCAGTATAGG	GGGTCTATATTATGGT
GTATATGCGTCACGATAGC	TGTTAGTTCTTTTTGG
TAATACGACCCACTATCGG	TTTCGGCGGATTTCAA
TTCTACGCCTCAGTATTGG	AGGATAGCGAACTGAC
TGATTCGCTCCACTAAAGG	TTAGCTTTCTTGGGCA
TATTACGTTTCACTATAGG	TTCTATAACGTAATTC
TAATACGATCAGAGATAGG	GTAATCTTGGTTAGTA
TATCACGACTCACCCTGGG	TTTTTACATGTTCTTG
TAATATGACTCCATATAGG	GTGGGCGGGTTGCCCG
TAATACCTCTCAATATGGG	TTTTTCTTTCTTGTAG
TAATTGGACTCGCGGTACG	ATTGTTTTGTATTAAT
TTGTTCGTCTCACTATAGA	TTTTTTGGCTTCGGTT
CTACTATTTATGACATGGC	TCGACTTTCTAGTTTG
GAATACGTCTTACTTTAGG	TGATTATTAATTACTG
GAATACGAATCCTTAGAGG	TCTTTGTTTTTTCGTT
TGATTCGACTCATTTGAGG	TTGGGCTGCTTTTTTT
AAATGTTTCTCACGGTAGG	TTGTCGTTTTCTGTTT
TGAAAGTTCTGATAATAGG	GCTCATTTGTTGCTCG
TGTTACGACTCATGCTAGG	GTAGTGTCTAGCATGT
TATTATCACTCACTATCTG	AGTGATTTTCCTCGTT
TAATTCTTCTCACTATATG	CTCCGTTTGAGTGTTA
TAATAGGGCGCAGAAGGGG	TTCTTGGGCCTTTGGT
TAAGAACACTCACTATCGG	TGGTCGTCTGTTCCTT
TAATTTTAGACAGTAGAGG	TATTTCATGCACGTTG
TAATATAACTCTCCATAGG	TGCTGGCTTCCTTGAT
TAGTCCGTCTCACGATAGG	CTATTCTTGTCTATTT
TCCTACGCCTCACTTGAGC	GTGTGTTGGTCTTTTG
TAACACGCCTCACTAGAAC	TGTAAGGTAGCGATAG
TTATGCCAGTAATGGTAGG	CTTATCCAGTACAAGT
TATTAACACTCAGTATGGG	CCTACTCCGTATGTTA
AAGTACGACTCTCGAGAGC	CTTTTCTTTATGCTTT
TAATTCTAGTTAATATGGC	AGTGGATTTAGTGTTT
TTCTAGGACTAACTATAAT	AGGTGAGGTATTTTGG
TAATGGTACTTACTATAGG	TTTGTCTGTTGGTAAC
TAATATGACTCGCATAAGC	CTTAGTTCATTGTCCC
TTACAGGACTAACGATAGG	ACCTGACATTATTCAA
GGATACAACTGACGATAGG	TCCTTGTACTCCTTCT
GGATCCGACTCAATGTAGG	TTGCATGTCTATTGGT
GACTACGACTGAATATAGG	TGTTCCTGGATGTTTT
GAATACCACTCAGTTTGGG	TTTTGCTGTGTGTCGG
TGACACTACTAACTATGGG	TTATCAGAGTTATATC
TACTATATTTCGCTATAGG	TTGTCGGACTGTATTT
TACTATGGCCTACTAAGGG	TTGTTAACTCCTGGTT
TCAAGCTACTCACTATAGG	GACTTTTACTGCTTGT
TAATAATACTCACGTTAGT	GTTTTTGGCTTAATTT
TAGTACAGTTCAGTAGAGG	TAGTTTCAAGCAACTG
TAAAACGATTCACAATTGG	CCTTTTTTTGTGTTTA
TAATACGACTCTCCATCAG	GGTTTGTGGTGTTTTT
GAATTCGACCCACTATAGG	GTTCTTGTTTTTTTTT
GGCCTAACAATCAGGTAGG	TCTTTATGGTTTTGTT
AATTAAGACTCACTGGGCG	TTGTGGTGTTTTTTCG
TATTGCTACTCACTTTTGG	CTTTCCGATTTTCGTT
TAATCCGACCCGTAATGGG	TTCCTTTGGTGTTTTT
TAACACCACTCACTATTGG	GCTATCTCGTTGCCTG
TCTGACGACGTACTATAGG	AAGTTTTTGTCTGTTC
CATTGGGACATCCGATAGG	TTTTATTCTGCCGCGT
TTCTCCGGCTCACTATGGG	ATTTTGCTTTGTTGTT
TATAACGATTTGATATAGG	CATAGGTTTTGTAGTG
GGATCGTACGCGGTAGGGG	ATTATTCCTCTTCGTG
TAATACGTCTTAATATAGG	TTCTCTTTGCGGTTTT
TAATACGAATCGCGATCGG	TTTTTGGAGGGCTCTG
CAATATGACTCAATCTAGC	TGTCTGTCGGGTTTCG
TAATAAGATAATGTGCTCG	GTTTTTTCTTTTTCTC
TATCTCGAATGCCCATTGG	TTTTTTTGTGGTTGTT
TAATCCGACTTGATATGGG	TTTTCCGATATTTATC
TTATACGAGTCACTATAGG	ACCTTATTTTTTTTGG
TCAGACTACTCGCTAGAGG	TTGCAGTTCAGTTTCA
AACTTGGATTCATGATAGG	TTGACTTGTTTTGATT
TAACATGATACGCCATAGG	CGCTTTCGTTTTGTTT
ATGGTCGACTAACTATGGG	TTTCGTTTTTTGGTGT
TACAACGCCTCCGTAGATG	ATCTGCGTGCTGTTTA
TAATCCGAGTCATTATCGA	GTTTGTTGGGCTCGGT
TTATAGGAATCAATATGGC	TTTTTTTGTTGTATTG
CTAATATATATCATAATGG	TTATGTGATTGTTCTT
TGATGCGAGTCAATGGTGG	TGTTTTTTGTCACTTG
TAATACGACTAACGATAGG	CTTACTGGGTTAATCC
TAATCGGACTCATGATCTG	TTTGTGTGGTTTTTTT
TAATACGAGGGCCTTTAGA	TCTTCTGTTGTTCTAC
TAATACAACGCGAGATGGG	TTCGGGACCTTGTGTA
TAATACGACTCATTATGTG	CGTGGTTTGGGCTTTT
ACGTTCGAATCACTATAGG	TTTCTTAGGCATTTTG
TAATAGGAGTCGCTGTAGG	TTGTGTCGGTTCTGTT
CTGATACGACGAGACGAGG	CAATTGAAGACATTGT
GAATACTAATCGGTTCGAG	TGCTTTCTCGTTTGGG
TAGTACTACTCACTCTAGG	GCTTTTTTGTGTGGGT
GACAAAGGGTCACTATAAG	ATTTGCTTTTGTTCTG
TAATACTAATCACTATAGA	TTGGTTTTGTTTTTTA
TGATACGGCTCAGTATAAG	TGGGTTGTTTTTGGTT
GATGTGGTCTCTCTATAGG	TTGTTTCGTTGGTTTA
TGATGCGACTTACTATAGG	TTCTCATTGTATTTTG
TGATACGGCTCACTAAATG	TTGTTTTTTCTTCTTT
TGATTCGTCTCGCGGTAGG	CGCGTTCGCGCGATGT
TAATACTAAGCACGTTAGG	GCCGTCTGTTTGTGTT
GAATAGGACTAGCTACAGG	CTTGTTTTTTGTTCAT
GAATACAACTGATTAAAGG	TTTGCATGTTGATGGC
TGAGACGATTAACTAAGGG	TCTTTATGGTTCGTTT
TATTACGACCCACGGAAGG	GTTTTATCGCGGTGGA
TAAAACTTCTTACTTGAGG	TCTTTTTTCCTTTCCT
ACTATCAGTCCCTCCTAGG	ATTTTTTGTGTATTGA
TGATTCGTCTCAGGAAAGG	CTGTTTTATGGTTTTA
TAATCCGACTAAATTTGGG	CTCAGACTTTGAAAAT
TAGGAAGGTTTACTCTAGG	GTCATTGGTACACTGT
TAATACGACTACTTTGAGG	TTAAGCAATTTCTATG
TATCACGACTAACGGTAGG	TTTTTGGCTGTATCTT
TATTACGATTAAATATAGG	GGTTTCTCGTGGGCTT
TAATACGAGTCGGTGTAGG	TTGATTGATCGTTCGC
AGACACTACTCACTGTAGG	TTAAATCCTGTCTTTT
TCAGAGGAATCGCTATGGG	TGGGCCTTTCTGTCTT
TAATCCGAACCAGTTTAGG	TCTTGTATTTGGTATT
TGAGAGGACGCACTATAGG	CCTCAACTGAGGAATT
TACTATGTCTTATTATAAT	TTTCCGGGCTTTCACT
TAATACGCCCCACTTTAGG	ACCAGTCTTGTCTTGC
AAACGCGCTACAATTGGGG	ACTGGTTTTCACGTGT
TATTGCTACTCACTGTAAG	TTTTCTACGTTATATA
TGTTAAGACTCGCTATCGG	CACTGTTGATAGTCGT
GAATACGACTCCCTATGAG	TATTCGTGTTATGTAA
TGCTACGATTGGATATGAA	TTTCCTTTTCTTTTGT
TAATAATAGTCACTATAGG	GTTGCCGGTTTGCGGA
GAACATGACTCTATGTAGG	GGTCGTTAGTGTTTAC
TGCTAAAAGGCATTAGAGG	TTTGTACGTCGTGCCG
TAATACGATTGAATAGAGG	TGTCGGTTTTATTTGT
TATGAGGGCACACTATAGG	GTTTTATAATCGTTCT
TGATTCCAATCACTAAAGG	TAGCATGTGGCTTTTT
TAAGCCGAATCACTCTAGG	GATATGTATCATTAAG
GAACTGGACACGCAATAGG	GCTTTAAGGTGGTTCT
TTAGGAGACCGAATGTAGG	TCTTTTTGGTTTCTGT
CCGATGCGATTTATTAAAG	CTAGATAATAGTTTGA
CGGGATGACTGAGGATAGG	TTTTTTTGCAGTTTTA
GAATACGAGTCACTATAAG	TAAAATTTTTTTCGTT
TGATACAACTGAACGTGGG	TTGACTGATCAGTTTC
GACTAAGGGTGGTTTTAGG	TCAAATGCTTCGTTCT
TAGTACGACTGACTATAGG	TCGTTGGTTCCAAGCC
TAGTGTGATTCTGTATGGG	TTCTCTGTTTTTTCTT
CTATCCGAACCACGATAGG	TTGTTCTATGTTTCGG
CTAATTTAACTGCTATAGG	ATTTTGTCGGGGACGT
TAATAGCTCTTAGTATGGG	GTGTATTGGCCTCTCA
TAATAAAACTGACGATAGG	GTTGGTTCTTTTTGGT
TCATTGGGTGCGCTAACGG	AGTAGTTCTTTTCGTG
AGCTATGGGAGACCAACGG	GTATGGTATGCTGTGT
TGGCATGACTCACTATAAG	CTTGCTTTCGGTGGGG
TAAAGCGACTCCCACCAGG	TCATTCTTGGTATTTT
TGATACGACTGACTATAGG	ATTGTATTAATTTATT
TATTACGGGTCACTAAAGG	TGAGCTTTTTATGGAT
TTATACGACTGACTATTGG	TGTTTTGTTTTTGTGT
TAATCCGACTCACTTTAAT	TTTGGTTTTCTTGGTT
TCATACGTTTCGCGGAAGG	GGTCAATTTTCTGGGT
TACTATGTGTCACGAGAGG	TGATTGTTTTCTCTTT
TAAATCGCGTCACTACAGG	TTCCAAGTGTTTAATA
TAATCCTGCACACTTGAGG	TTTTGTAGTCTCCTTG
TGATCCGACTCAAGAAAGT	TTTTTTTGCTTTCTGG
TAATGAGTGTGACTATTCC	TTCCTGTGCTTGTATT
TACTGGGGATCACGATATG	GTGTCTTTGGTTTGGT
TATGAGGTCTCACGATAGG	TTTCCGTGTTTGTTTG
TAAATACGCGCTCTCTTGG	ATTGTGCGGTTCGTGT
TTTGACTCCTCACTACAGG	TTGTTTTGTTTTTATG
TCATGTGACTCACGATAGG	GGATGCTTTTTTTTTT
TGAGAGGACTCACTGTTGG	GTTTGTCTTTGTTTTA
CGATTCGACTGACGCTGGG	TCTTGTTGTAGTTGCT
GAGTACGAATATGTCCGGG	CCGATGCGTATCGGTT
TAAAACGATCCACGATAGG	TTTCGAGAATCCCTGA
TATTTTGATTCACTAGAGG	CCTGGTTTGATCATTT
GGAGACTTTTGACTATAGG	TGTTGATTGTTTTTTT
TAATTAGACTCATTATCGG	ATGAATGTGGGATCTT
TTATACGGCTCTCTGGAGG	TTTGTCTTCTTGTTTT
TAGTACTAATCAATATGGG	AGTAGATTAATGAGTT
TACTACAATTCGCGATTCG	TAGTTAGGTATATTTT
GTATACGACGCACTATGGC	TTCTGCCCTTTCATTT
TCATACGACTCGATAATGC	TTTTTGTAGTTTTGTT
TCATGCGGCGGAGTAGGGG	TATTTGGGTCATTATG
TACTCCGACTCAATGTACC	TGTTGTCGTCTCTGTT
ACAAAGGATTGGCTTTAGA	TTTTCTGGGCCTTTTT
TAATCCGTTTCACTATAGG	TTGTATTTTTTCTTCA
TTAGACTATTCAGTATAGA	GATTGGTTTTTTTGTT
TACAACGTCTGGCAATGAG	TATACCTTTTCCTCTA
TATTTGCTTTCACTATAGG	GGTCTCGTGTATTCCA
TAATTCGAGGTACGATAGG	GGCTTCTTTACTTTTG
TGATAGGTCACACGATAGC	CTTTCTTTTGGTCGGT
AAATTCGACTCTCGATTCG	TTATTTCATGATTTTT
TAATACGACTTACCAAAGG	TTCGTTTGTTTTGTGG
TAATATGATTATGAAAAGG	TGCCGTTTTTTGGTGG
TAATATGGCTCAATGGAGG	GGACGTTAGCTCGGAA
TAATACTACCGGTTATAGG	TACCTTTCTGGGTTTG
TAATTCGACTCACTACACA	TTATCGTATCTATTGT
TAATACGAAGCACTATAAG	AGTAGTTTGTTTTTAT
TCCTACGGCTCACTTTAGG	GTGTACTTTCTTGTGT
TCGTGCGCATCAGTATGGG	TCTTTTTTGGTCTTCT
TAAAACGAATCGCTATAGG	AGTTTTTCTCTTTTGT
GAATACCACGCACGATAGG	AGTTTTGGGTCTAGTT
TAATACGACGCACTTTCGG	GTTAGTATTCTGTTCA
TCATTGGATTTTCCCGACG	ACGGAGTGTTTTTTGT
TTAATCGACTTGCTATCCC	TTTAAATGCTGTATGG
CAATAGGAGATAGAGTAGG	TTATTGTTGTTTTCTT
TAATAGGATTCAGTATAGG	GTCGTTTGGTGGGCCT
GAACACGAGTCACAAAAGG	TGTTGGTGGGTGTCTG
GAATTTGGATCACCTTAGG	TTCATTTCTAATATTC
TAATGCTATCGACGAGAGG	TTCCACATTTTCATTA
GCCTACTAATTAGTATAGG	CTGTCTTCCTACGTTC
TTCTACGACTCAATATAGG	GATTCCTATTTCAAGT
TAATATGAAGGACTATTAA	GTTTCGTGGATTTTTG
TAATACGAAGCTTCAGTAA	GGCTCATGAGGCTTGA
TAATACGACCAACCAGAGT	CCGTGCTGTTGCGGAA
GGAAAGGACAACGGATAGT	GTGTGATTGGTTTTTG
AGACACGACGGACTTGGGG	TTTGTGGGGATTGCTG
TAAGAAGAATCTGTGTAGG	GGCTGTTGGGTTCTGT
TCATACGACTCATTATAGG	CTTTTTGTCCTTATTC
GTAGATGACTCGCTCTAGG	TTTACTTTTTCTGTAA
TTAGGGGTGTCACCAAAAG	GTTGGCGTATTCTATT
GAATACCACTCACCTTAGG	GTTGGTTTGCTTAGTT
TAAGACGCCTCGATAAAGG	ATTTGCAAGTAACCTG
TAACATCATTCAGTTTGGG	GGTCACTTCTCCTTTT
TGATCTGCCTCCCAATGGG	TCGTTTCTCTTGAAGT
GGACCAGACTGTGAAGGGG	CGTGTGTGTCGATTGA
TAAAAAGGATATCTATAGC	TTTGTTGTGACATTCT
TGATTAGGCTCACTATAAG	GCTTTTTTATGATTTA
TAATATGACACGCTATCGC	GGTTTTAGAGGATATT
TGATGAGAGGTACTATAGT	CTCTGAATTTTTTTTG
TAATATGATTCACTATAGA	ATTTCGGATCGCTTTT
TGATATGACTCTCTTTGGG	AGGTTTTATTGTCATC
TGATCCGAGTCAGTTTGGG	CCGTGTATTTATTCCT
TAATTGGGTAGACTTTAGG	TTTTTTGGCTCTTTGT
CAGTTCTATGGAAAATAGG	ATATTTTCTTATTCGC
AAAGAGGTTTCATTTTGGG	ACTTTCAGGCGATTCC
CAATCCGACTACCTCAAGG	TTTGAGTGTTTTTTCG
TGAAACGAGTCACTCTTGG	TGTTTGAACGTCAGTG
TAATACGACTGACCATAGG	TTCGCGTTGTTTTTGT
TAATAATGACCAGGGCAGG	TGTCTCTCTGTCTGTT
TACTAGGATTCACTAGACG	TTTTTGTTTCTCGTTG
GAATACGACTGAGTTTAGG	GTTTGATAAGGTTAGG
TAATCCTAAATAGGATCGC	TTAGTGTAAGTCTCTT
GAATAGGAGTGACCTCAGG	GTAAGTTTGTCAAAAC
TAATACGATGCATTATAGG	TTGTCAGTCCCTCGTA
CATTACTACTCGCTATAGG	ATTTAGATAGAATGAT
TAATACGAATCAGTATTGG	TCTACAAGTTCTGTTG
ATAGACGACGGACGATAGG	GCTCTTGTCGAGTTTG
TGATACGACTCACTAAAAT	TTGACAGTTGGTGTTT
TAATAGGACTCCCTTTTGG	TGTGGTTGTTTTAGGG
CAATACGACGGACTACGGA	GCTCTTCTTGTTGCTC
TGATACTTGTCACTAGAGG	TTGTCTTCTTGCGGTT
TAATTCGACCCACGATACG	TTTTTTTGCCTGTTTT
TACTTCGGCTCAGTAGAGG	CTCTTTTTGTTGGTGT
TCGTCCGTCTCACTATAGG	GTCCGTGATCTCTACT
TTATATGGCTCTCTATAAG	TTGGTTATGTTTTTAA
TAAGACGAGGCAATCTATG	GAGTGGAGTTTGCACG
TCAGACGCCTCACTCTCGG	CTCTTGGTTTTTGTTG
TAATACGGGCGATTATCGG	CCATCCTAACCTGACC
AGACATGGCTAACTAGAGG	CTTTTGCTGGTCCTGT
TAACACTACTTAGTCTAGG	AACTTCAACTTTCCTA
TAAGGGGACTCTCAAAAGG	TTTCTCCAAATTGGTT
TAATGCGACGCGCTTTAGG	GCAATCGTTTTCCTGG
TAATCCCACTCACTACAGG	TTCGTGTTTTTTTTTG
TAATACGACTGACTGACTG	ATTTGTTGCTGAGTTC
TAGTAAGGCTAATTAGAGG	TGTTTTTCGGGGTCTT
TAATTCCAGTGACGATAGG	GTCTTCTTATTTTTGC
TAATACGAATGACTAGAGG	TTCTAGTGTTGAGTCA
TGACACGACTAGTTAATGT	TTGGGTTCGGTTGGTT
GATAGCATCTCATTGTGGG	TCCTCTTGGGTTGGTT
AATATCTGCTCACTCTAGG	TTTATACGGTTGGCTT
ACATATGACTCGCTGTAAG	TCTTGGGCGTGTTTCG
TAATACGCTTGAGGATAGG	TCTGTGGTACCCTCGT
AAATGGGACGCACAATAGG	TTGGCCTTGTTTGTTT
TGATACGTCTCTATAGAGG	AGCGGATCCTTTCCGA
TAATAGGACTGACGAGGGT	GGCTTGTTGTTTTGGT
GAGTACGTCTTACGATAGG	TGTTATTTTTGTTTAT
TCGTACGACTGGCTATAGG	AGTTGTACCTGGTTGA
TAATATGACTTATGATAGG	TTTTTGTTTTTTCTCT
GAATACCACGAAGAGTAGC	TTCATTTTACTGTAGT
TACTATTAATCGGTATCGG	GTCGGGTTTGGGTCGG
GTTTACTACTGATTATTGA	GTTCTTCTCTATGGTG
TAATACGACTCTTTATGGG	TATTTTTTGTTTTGCG
TAATACGGGTAACGTGAGG	TTGTATTTACGTCTTC
TATGACGACTCACTATTAA	GTACGTTGTGTCTTGT
TAATGCTATTTAGGATAGA	TTTGGGTTTTTGCGGT
CACTGCCACTCGCTTTAGG	TAGTGGTGTCGGGATG
GAATACAAAGGACTCTCGC	CGACAGTTTGTTTTGA
TGAGACGACTCGTTATAGC	GTCTTTTTCTGTATGG
TATGACATCTCAGTCTAGG	GATTTCATCTAGAAGT
TAACACGACTTACTATTGG	GACGTGTGCGTTTTGT
TCCTACATCAGAATATAGG	AATTCGTTCCTATTTT
CAATAGGACGCACTTGAGC	CGTTCGTCTCGTTTAT
TGATACGTCTTAGTAGAGG	AGCGATTTGTTTTTTG
TAATACGGACGGGAATCGG	TTTTTGCGTTGGTTTA
CAACTAGGACTCACAGAGT	TCAGCGTAGAATTTTT
TGATAGGACTAACTATAGG	GTTCCTTTAATCGGAG
GGTTGAAAATCATTATCGG	ACTTCTAGTCGGTTCC
GATCAATACTCAGGATTGT	GTTTGTTTCTCTTGGG
TAATACGTTTCACTATAGG	GTTCATTTTTTTTTCT
TTATATCGCTCAGTAACGG	TTTCATTTCTTGTTCT
TACTCCGACTCTCTGTAGG	GTTGTTGGGCCCTTTT
CAATACGACTCTCGATATG	GCTTCTTTGGTTATTT
TAAGAGGACAGACTAGAGG	GTTGTGATTCCTTGTG
GATGTAGACTCACCAGAGG	CATTTCTTATGACGCC
TAATATGGCGAACTGGAGG	GGTTTTTTTCTCGGTT
TAATACGACTTATTATGGG	AGTTTTTTGCAGGTAG
TAACATGGATCAGTGGAGG	GACCGTGGTGTTTGTT
TAACGAGACTAACCGTTGA	GTTGATTTTGGTTATT
TAAGAGGTCTTACGATAGG	GTTACTATATTATTAT
TAATCCGCCTGGGTACAGG	TTTTTGTATGTGTCTG
TAAGACGATTGAGTTTAGG	AGTTGTTGTGTATCCG
CAATACGACACACTTTAGG	TTTTTGGTTGTGTGAC
GAAAGCGCCTCAGGACAGG	GAGGTTCTTTTTGGGT
CAAGACAACTCATGCGAGG	TTTGGCGACGTTTCGC
TAATACGAAAGACTCGCGG	CTTTTGTTTCGTATTG
TCATAGGACCCACTTGAGG	TTATTTGTACTTGTTT
TAATACGAGTTTCTCGTAG	CCTCTTTTTTGTTTGG
GAGTGCCAGGCAATAAAGG	ATTTTGTGCTGTCTGC
TAATACGACTCACTTTAAA	CGAATTCTTTTTCACG
TTTTATGACCCACTTTAGG	TGGGTTTTTGTGTGGT
TAATACAACTCATTATGCG	CTGTTTTGTTGTATGT
CGAGACGACTAACTTTAGG	GTGATTCCGTTTGTGC
TGACAGGACTCACCATGGG	TTTTTCGAGACTTTAG
CGATTCAAATTAGTATAGC	TAAGGGGTTGGTTTAG
CAATACGACTATCTATAGA	TTGTTGTATGTTTGGT
TACTCCGACTCCTTTCAGC	CTTGATTGTAGTCCTT
CAATACGAATATTTGCAGG	TCGTCTCCCATTCCAT
TAATCCGACTGGTTAGAGG	TTCATTTGTTGCATTT
CGCAAAGACACACTATGGG	TTGCTCGTTGCAAGGT
TAAAAAGACTTAATGTAGG	TGTTTCTGTTCTTTTT
TTCGACCTCTTACAACAGG	TTGTTTGGTTGGTCTT
TAGTGAGACTCTCTATAGG	TTTTCTGAACTTTGTC
TAATACGACTTAAGATAGG	TATGGTTCGATCTGTT
AGATACGGTTGCAAATCGG	TTTCCTTTGCTGTTCT
GGCTAATAGTGTAATTGGG	TTGGAATTTTATTTTT
AAACGCGACGGACTATCGG	GATTAGCTGGCATATG
TCCTACGACTCATTATAGT	TTTCGGGTTTGGGGCG
TATGACGTTTTTGAAAATG	GTCTACTCTTTATTGT
AAATAGTTGGCACTAAGGA	TTTTTTTTGGGTTTGT
ATAGTATACGGATTAGAGG	GTCCTCTTAGTTTTTT
TAAACCGAATCACTATAAG	TATCTCTCTCGTCTCG
TAATACGATTCACAATAGG	CTTATATTTGTCATAA
AATGACAACTGGTTAAGGG	ATGTTCGGTTGATTTT
TAATTCGAGTGATGATAGG	TTTTTTGGTTTGTGTT
GAATACTAATCACGATTGT	AGTTTTAGTGGTCTAT
TAATACGTGTCACTGTAGC	ATGTGTCGTGGGCGTG
TAATGCGACTTGGAATAGA	GGTGGGTTATTTTCTT
TAGTAAGACTGAAAAGAGG	GTCATTTCGTTTCTTG
TAAGGCTACTCACTTCCGG	TTTCTGTCTGTTTACT
TATGAGGACTCCTTATCGG	ATTAATTATTTTAGTC
TAATGCGACTGCCTAAAGT	ATTTTTGAGTGTGTTT
TAATACGATTCACTATAAC	TTTGATCATGTTTATC
TACTACGACATAATATGGG	ACTCCGTTGTATCTCG
TAATGGTACTTACTATAAG	CTTTAGTTTGTTTTTT
TTCTCAGGGTAAAGATCGG	ATTTTTTTTCTTTTTG
TTATCGGATTCACTATAGG	CTTCTTTGGTTATTGT
TAATACCATTGACACAGGG	TTTTTGTGCGTCGTTC
AAGTCCGGGTCACTACAGA	TTTTCTTGGTTCTCTC
TATTACGACCCAGTATAGG	CGAGCTTGGCTTTCTT
TAAAACGCTTCATTATCTT	ATATAAGTTTTAATTG
TAATACGACTACGTAGAGG	TTTTCGTTTAATTCTT
TTATACAAATCACTGTAGC	TCTATATTTCGGTGAT
TAGTAGGGATAACTATAGG	TGTGTTTTCTGTTTTT
TAATCGGACTTACTATAAG	TAGTCTTAAATCCGTG
TGTCGAGGATCAGTAAAGG	TGTAGGTTCTTCAATC
AAAGATGACTCACTTTTGC	GTGCTTTCTTCTTTTT
TAGGTCGACTCACATTAGG	TTGTCTGCTATGGCTT
TAGTCAATCTCACTAGGAG	TTTTTCGCTCGAGCCT
TAATAGGAATCCCCACAGG	AGTCTTTCCTTTTGTC
TACTACGTGTGGGTTTAGG	TTTCTTCAGTTTTATT
CAATATGTCTCATTATAGG	TTTTCATTCTTGGCGT
TAATATGAATCACTGGACG	TTGCTGTGTTTTTGTT
TAATACGATTCACTACGGT	CTTTGTTTTGTTGTTT
GAAGCCGGGTGACTATCGG	TTTTGGTTCATCCTGT
TAATACGAAACACGATATG	TCTGGCTGGATTGGGT
TATTCCTGCTCAGTGTAGG	TTGTTGCTTTCTCTGT
TGATACTCCTCACTGTAGG	TTTCTCACTGGATGTT
GATTACAAGTCACCATGGC	CATTAATTTGTTTGCT
TATTACGACTCAATCTAGC	GGTTGTGGGTCTTTCT
TGATAGGTCTTCCTTTAGG	TTTGAAGTCTGTTCCA
TAATACCTCTCAGTCTAGG	CTATTTTTTCGAAAGC
CAACACGGTTCTATATAGG	GTTTTTTGCTGTCTCT
TAATATGACTCCCTATAGA	CTTTTTTTTGTTCGTG
TTGTAAATCGGGTTATAGG	TTCAGTGACACAAAAT
GAATATGACTCGTAATCGG	TTTTGTTTGTTTGTTG
TAATATGACTTAATAAAGG	TGTTTTGGAATTTTTG
AATACGAATGAGTGTTAGG	TTTGTGTGTCTATGTT
AAGTTGTATGTACTAAAGG	TTTATGTTCTTTATTG
TACGAAGACTTCCCTTTAA	GTTTAATTTCTTGAGT
TAATTCCACTCCGTATAGG	TTTTGGTTTTTTCGTT
TAAAACGTCTCAATATAGG	ATTGCTGGTTGTTGTT
TAATACCACTCATTATAGG	TGGTTAAGTTGTGGGG
GAATATGAATCCGTATAGG	CCTTTGATTGTTGTCT
TAGTCCGACTCACCATAGA	TGCGGGTTTTTGTTCG
TCATGCGTTACAGCGTAGG	GTTTTTCTTTTGTCTC
TATCGCGACTCACTATCCG	CGTTTTTTGGATAGCT
TAATACGACTGAGTATAGT	TATATTTCTTCATGGT
TACTACGACTCGATGTTCG	CCTTCACCCTGCGGTG
TATCAGGTGCCACGAGTCG	AGTTTGTATTTGGGTT
TAAAACGACTGACTCCAGG	ATTCCCAGTTATCTCG
TATACCGATTGATTAGAGG	CTACACGTCCCGTTCT
TAATTTGAATCAGTGTAGG	ACAGGGTTCCCAATTT
AACTAGGACTAACCGTAAC	TATTTCCGCCCTTGGT
TATAACTACTCACCATAAG	TTCGTAGGGGTTTTAT
GAATTCTACTCAGTATACG	TATTTCCGTCATGTAG
TAACAGTAGTCACGGTAGG	TCTTTTTTGCTTTTGG
TGACACGTCTCGCTATAGG	TGTGGTACCTCTTGAA
TAAAGCGACTCATAATAGC	GGTTTGCTTTCGGTTG
TAATACTACTCACTGTAGT	AGGTGTGCTGGCGGTT
GAATACGTCTCACGTTATG	CTGTTGCGTTTTATTT
TATCCCGACTCTTTAAAGG	CGACTTTTTTATCGTA
CAAATCCACTTAATATATG	ACTTTGCTACTGTTGA
TAAGACTTCTCACTATTGG	ATGGGTTTTGAGGTAT
TGATACGACTCCTTTTAGG	TATATCGTTTTAAGGG
GAATAGGAATTACTAGAGA	CTTTAATTATGTCAGG
TACTACGGTGCAATATCGA	CCTTTTTGTCGTCGTC
AAATATGACTTAGTATAGG	GTTATTTATTTCAAGG
TAAAACGCAGCACGTGAGA	GTTTGTTGTTCCCTTT
TAATGGGACAACGTATAGC	ATTTATTTTGTTCGTG
TAATAAAAGTTTCCATGGA	GTGAGTTTTCTCATAT
TGACACGACTGACTAGAGG	TTTTCAGTGTCGTTGT
TAATAGGAAGCCCTGGACG	TTTTAGTTTCTTGTTG
TGATACGACGCACTATCAG	TTTCGCTTAGTAGTTG
GAGTACCGCTGATTATAGG	ACGTAGTAGCGTATCA
TTAGACGACTCTCTATGGG	AGCTTGGGTTTTTGGC
TTGTACTACTGAATTTTGG	TGTCTTTTTTCTTTTT
TAGTTATAGTGACTATAGG	GTTACGTCTTTTCGGG
TGATACGGAGCACTATAGG	TTTTATTTCTTGCTTC
TCATACGACTCGCAATAGT	GCCACAATTCCTGGTG
GGATAGGAGTCACGATAGG	TACTTAATTTTTCAAC
TACTACGATCTACCGTAGG	ACGTTACCGTCTAATG
TAATACGGAGTGCCATATG	AGGCCTTACCCCTTTC
TAATATGACTCCATGTGGA	GCATTCGTGATGTGTC
TAGCCCGACGCACTAGAGG	ATTGGTTATTGTTTAT
TGGTACGAGTGAGTAACGG	ATTTTTTCTCGTTTAA
TATTCCGTCTCAATGTTGC	TCGATGTGGCGAACCA
GAATAAGACTCATTAAAGG	CATGGAGCGAGGTTTT
ATATCCGGATCACTACGGG	CTTGTTTTTGCCAATT
TAACCCGACTCAATGGAGC	CTTGTGTGGGGGGTTT
TAAGTGGACTAACTGAGGA	TTTGTCTCGGGGGATT
TAATGCGACTATGCGGATT	GTAGACCTCCTCTCTC
TAAGACGTCTGATTGGAGG	CATACCTACTTATCGG
ACTCTGTACTCACTTTAGG	TTTTTTCTGGTTGTTT
TAATAAGCCTCTCTATAGT	CCATATTCGGGTTTAA
TGATAAGGATGTTTTATGG	GATATTACTTTTTTTG
TAATACAAGGCATGACAGG	GTTTATATTTACTTAG
TACTGCGGCTCATAAGAGG	TGTTCTCGTTTTTTTA
TGATACCAATCATGATAGG	TTTTCTTCTTTATTGC
TCATTAGATGCACAATTGG	CATGGCTGGTTGCTAA
TAATATGACTCGGTTTGGT	TTCGGTCTTTTGTTTT
GATCACAATTAAGTAACGG	CTGTTTGAGTTTTGGG
TAATTCGCCTCCCTGTAGG	GGGGAGTTCACGGTTT
TTATACGACTCGACATTGA	TCGTATTTTTATTTTT
TAATAAGATGGCTTTTAGG	GACTCTTGCTTTTTTG
TAGTATGAGTCACTATAGG	TTTGATGTCAATTTTT
TTAAGACATGGACTATAGG	GTTTTTGGGGGTTTTT
TAACTCTCCATGGTATAGG	TTTCGTGGTGGTTTTT
TTTAACGGGTCAAGATGTC	TCTTTTTGGGAATTTA
TAATACGACACTCTATAGG	TTTCTTTCTCTCTTTT
TGATTCGACTCAGTACAAC	TGTTTTTTTGGTACGC
TCGTACCCCACACTATAGG	AATTATTAATTTTTTT
TAGTACGAGGAAGTACATG	TATGCGGGTTTTTAAT
GGATTGGACTCTATATCGG	TTTCTGGTGATTTTCT
TAGTCCGACACACCAGATG	TCTGATGGTCTTTGTT
TGATCGGACTCCCTATAGG	GTTAAGGTTTGAATGA
GAATAAGGCGCACTATAGG	TTTTTTTTGAGATCTC
TAATCCGAGTCAGTATTGG	TGGGGGTTCACGTTTC
GGATACGACTCATTCTCGG	TTGCCTTTCGTGCTGT
TAATACGACTCTCTCTTTT	GTTTTAGATATTTATT
TAATATTTCTCACATTATG	TTTATTTATCGTTTAT
TAGTCCGACTCACCTTCGG	TGTTGTTTGGTTGCTT
TAAGAGATCTCGCCGTAGG	GTTGTACATTGTAAGG
TGATGCGACTCATTTTAGG	GTATTTTGCGGATTGT
AAATGCGAGTAACTACAGG	TTCCGTTGTGTTTAAG
CACAAAGGCTGACCATACA	TATGTGGTTCGGCTTC
TAATCTGACATACTAGAGG	TTTTTTTCTAGACGTT
GCAAACGACTCGTTTTGGG	TTTCCACTGCTTTGTT
TAATATGACGGGTTGAAGG	TTCTTTGTTATGATTC
AAGTATTGCTCACTATCGA	TTTTTTGCCGTTTTGT
TAAAAGTGCTAACCATAGG	GTGCCTTCGTGGCTCA
TAATTCGCCTATATATGGA	TCTTACAGGAATCAGC
TATTACGAGCAAATATATA	GTTAACGTGATTATCC
TAAAATGAGATAATATAGG	ATTTTGGTGTCTCCCG
TAATAGGTCTCTCTAGGGG	TATGTTTGCCTTTTGC
TAATACGTCGCGGTGTAGG	TTGCGGTCATTTCCTT
TCACCCGAGACATTATAGG	TTTTTTCGCGGTGTTT
TAAGTAGACACAGTTTGGG	TTTTTTAATTTAACTA
TGGGACTGCTCACTAAAGG	GATTTTTTATTTGTTG
TAACAACCCGGAGTAGAGG	TGGTGTTTTTTGTTCT
TAAGACGACTCTCTAATAG	AGTGGGTCGGTGGTGC
TAATATTACTCGCTATAGC	ATGGGAGTCTTTGTTT
TAATTCGACGGACGATTGG	GGCGCGTATCCGTGGC
TAATACGCCTCACCCTCGG	GTCTTTTTTTTTGTTT
AAAAAGGACTCATGAGAGC	GTCTTCTTGGTGCACT
TCTAAGGATTCAGGGTAGG	GAAACATAAGGGGATG
TAACGGAAGTGACTTTAGA	TTAGACTTTATCTGAG
CAAGACGACACACATTTCC	TGTGTTTGTCTTTCTT
TAATCCGACTCAATATAGT	GTTAGAATCCATGGTA
TAAGACTACTGAATAAAGG	TTATTGCCATCGTGTT
TCGTAGGAGTATCCAGGGG	AAGTTTCTTCGTTGGG
TAATCCGCCTCGCTCCAGC	TTTTTACGGCTAGATG
CACCACGAGGTATGACAGG	TTTTCGGTGCGTGGTT
TAACGAGACTGACTTCTGT	AAATGTTTCAGAATCA
CAAACTGAGGCACCACTGA	TTTATTTTCGTCGTAG
TAAACCGAGTCACGAATTG	TAGGATTCTAAGAATT
TAATAAGAGTTACGATAGG	CAAGGTTACTGTTTCG
TAATACGTCTCTAAATATG	CTTGTCATTCTTGTTG
TACTTCGATTGATTGAAGC	GTGGATTTTTATGTTG
GAACGAGTCTTTCTATAGT	CAGGGTGATTTGTTTG
TCCAACTGGTGATTTTAGG	GCGAGCTTTTCGCCTT
TAATATGATTACCTGTAGG	GTCTTTTTGTGTTCTT
GAATACGGGCTTTTATGAA	TTTTTTACTAGTGTAA
TAACACGGTTCATAAGAGG	GTTTTCTTTCGGATTT
TGATACTGCTCACTATAGG	TTTTCCTCTGCTTTTT
TAAGAGGTCACACTGTAGG	GTCGTTTCGTTTCCTT
TGATATGGCTGGTTAGAGG	ATCGGTTCTTTTGGTT
GAATACTACTCACCATCGG	CTGCGAGTACCTCCCT
TTATAAAACTGTCGGAAGG	TGATATCTTGGTACTA
TAATAGGGATCACCACAAG	TTAGATTCTTCGTCGT
TATTACGAATCACTCTAGC	TCTTTAAGTTTTTATG
TAGTACGGCTCACTGAGGG	CTTGCGGTTGTTTCTT
TAATTAGAGGTCCCATAGG	TCTTGCGATATCCACT
GAATTCGATTCATTTCCTG	TATAATGGTTTTAATA
TAATTGGACTCTACATCGG	TTTCTTTGGCTCTTGG
TAGTCCGAGTTACAAATGG	TTTGGTTGGTATTTTT
TTATTCGACCAAGTCAAGG	TTCAGTGTTTATAGTT
TAACATGACTGACGATAGG	CCGTTTATGGTCGGGT
TAAGACGACTCAATGAATG	GCTCCGGTTTCTGTGT
CAAAAAGTGTCACTATAGG	GAGTGGTGTGTCTGAT
TAATCAGACTCATTATACG	TCTTTAGGCTTTTTAT
TTAGATGTTTCAAAATAGA	TACTAGTGTACTTCTG
GAATATGACTAACTATAGC	TCTGTTTTTACTATTT
TAATATGAGTCCCTATAGG	TTCTTGGAGTTTTTAA
AAGTACATCTCAGTACAGG	GTTTTAGGTCGAATCT
AAATTCGACTCACCATACG	CGCCTTCTTGTTGGCT
TAGTGCGACGCATTATAGA	TATTTGGTCGAGGTTT
TATTACGTCTCGCTGAAGG	CTTAGTGGTGGTCTGG
TAATCTGAGGGACTTTAGG	TCATTTACGATTATTT
TAATATGACTGACTAGCGG	TTTGGATTTTGCTGTA
TCCTACTACTTATTATATG	GGGTATGTCGGTTTTG
AAACACGACTCATGTTACG	CTTTTGGGGTATTTTC
TAAGAGGAATCACTCGTTG	TCTTAATTTTTATGCT
CTGCTCAAACGGCTACTAG	TCGTCTGTTTTGGTCG
TTAACCGACTCTTTATAGG	CTGTTTCTAATTGGCC
GAATACGCCTCGCTGTGGT	ATTTTTTGTGATCTTT
TAAGAAGTCGATATATAAG	GTTTTTGATTTTTTGT
TTTGTTGCCTCAATATGGG	GAGTATGGTAGCTAGT
TCATACGATTTTCCCGGAG	TTGTCTTGGTCTGTTT
TAATACCACCCACTATCGG	TTCGGACTCTTTCCGT
TAGTATGACATATTCTAGG	TTATTTTTGTTCCACA
TATTAATATGCACGATTAG	TTCGGGGTCGTTTCCT
AAATATGACTAACAAGTGG	CATATGATTATTGCTG
TAGTACGACTTATCAGGTG	CCGTTTCTGTTTGCAA
TAATAAGACTCAACTTGGG	GTTTGTTTGCCAGTTC
TAATACTATGTGCAATAGG	TTGTCGGTCTTTGAGC
GACTACGGCTGACAATGGG	TTTCGTTTCGTTGTTG
CTTTACGACTTAGGGAGAT	GTTGGTGGTTTTTCTA
TAGTACTACTAACTATGGG	TGTGGGTTGCTTTTTT
TAATAAGAGTCACTGTAGT	GTTCCGTTCCGGCAGC
TACTACTATGCACAAGAGT	ATGTCATTTCATTTCT
TAAGTCGACTCAGATTCGT	TTTTGCTCTTATTGTA
GTATAGGTATCACAAAAGG	TGTGGAGGTCTTTTTA
TATTTTGACTGACTTTAGG	TTTCTGTTCGATTTTG
GAATACGAGTCACTTTGGG	TTTGTCCCGTATTTTG
TATTACGACTTCATAAACG	TCTTTTGTGTACTTTG
GGTAACGAGTCACTGTACC	TGATTTTCTAGCTTGA
TAATATGATTCTTGAGAGG	TCTTCGTCTCACATTC
TAAAACAAGTATTGATACG	CACCTGGTTTTTTGGT
TACTGGGGTTGATTATAGG	GTCTGTCAGCATTTGA
CCATACGACACTCTATGGG	TTTTTTTGGTTTTTTT
TAATTAGACTAATTATAGG	GTTTTGTTCCTATCCA
TTAGACGAAACTCTAAAGG	TTGATTGTTCATTTTT
[truncated: 5,848 more rows]
